# Supplementary material for: The mitochondrial transporter SLC25A25 links ciliary TRPP2 signaling and cellular metabolism
Source: PLoS Biol. 2018 Aug 6;16(8):e2005651. doi: 10.1371/journal.pbio.2005651 (PMC6095617; doi:10.1371/journal.pbio.2005651)
Supplement: S1 Data — (XLSX) [file pbio.2005651.s014.xlsx]

## Sheet: Fig 2A
wt	amo
247	0
262	2
246	1
265	3
244	1
228	2
257	0
259	1

## Sheet: Fig 2B
wt	Z3-2147/+	Z3-2147	Z3-2147/Df(3L)BSC380	CG32103/+;Z3-2147
268	260	0	0	254
186	233	0	0	263
201	297	0	0	205
233	249	0	0	241
252	253	0	0	307
272	286	0	0	281

## Sheet: Fig 2E
SCaMC	+SCaMC^d1-268	+SCaMC^EF	+SCaMC
0	93	14	309
0	62	50	250
0	84	30	263
0	46	75	205
0	33	26	241
0	58	39	307
0	0	29	252
0	0	91	281

## Sheet: Fig 2F
SCaMC	SLC25A25/+;SCaMC
0	216
0	237
0	233
0	257
0	263
0	275
0	256
0	250
0	263

## Sheet: Fig 3B (top)
Temp (°C)	No Calcium			Calcium Addition
25	2.68406	2.66117	2.59327	2.71048	2.64345	2.42883
26	2.7027	2.6661	2.60459	2.74008	2.65387	2.43933
27	2.71022	2.67185	2.61139	2.73878	2.6785	2.45776
28	2.71572	2.68319	2.62068	2.763	2.68461	2.46762
29	2.73208	2.68747	2.62655	2.76684	2.69369	2.47751
30	2.72618	2.70166	2.64203	2.78497	2.70278	2.4803
31	2.71999	2.70156	2.63042	2.78436	2.69878	2.48742
32	2.72808	2.70095	2.64388	2.79197	2.71223	2.49532
33	2.72974	2.69697	2.63807	2.78925	2.70619	2.49353
34	2.7135	2.68395	2.62659	2.78762	2.71563	2.49332
35	2.69573	2.68232	2.62058	2.7822	2.70949	2.47087
36	2.68275	2.66855	2.61164	2.78254	2.69791	2.46864
37	2.68738	2.67752	2.61733	2.79494	2.70638	2.48182
38	2.69576	2.68921	2.62564	2.81224	2.72475	2.50787
39	2.70504	2.6957	2.63447	2.82503	2.73528	2.51153
40	2.72268	2.71371	2.66026	2.84921	2.77033	2.53534
41	2.75425	2.74793	2.68788	2.89529	2.8044	2.57049
42	2.80776	2.80079	2.72921	2.94794	2.86107	2.60096
43	2.84613	2.84866	2.7851	2.99522	2.90665	2.65143
44	2.92269	2.91122	2.84352	3.10435	2.99452	2.72177
45	2.99863	2.99891	2.93355	3.21148	3.10969	2.8215
46	3.08244	3.09341	3.03382	3.34685	3.23153	2.93758
47	3.18892	3.1857	3.12681	3.52871	3.40459	3.08398
48	3.32538	3.31502	3.24963	3.76944	3.6169	3.30271
49	3.46031	3.46502	3.3928	4.07556	3.92266	3.56974
50	3.61721	3.61966	3.5474	4.41374	4.28732	3.91754
51	3.78238	3.76963	3.70136	4.75974	4.67618	4.31114
52	3.91206	3.87004	3.7967	5.05313	5.0289	4.64895
53	4.01535	3.98372	3.89593	5.28943	5.33059	4.97068
54	4.11982	4.07416	4.00495	5.49884	5.55487	5.23079
55	4.19954	4.13596	4.07838	5.62671	5.73919	5.44137
56	4.30317	4.26988	4.18762	5.73332	5.90993	5.60794
57	4.43861	4.38302	4.32606	5.82927	6.02825	5.7314
58	4.57949	4.52343	4.46544	5.91856	6.12105	5.84685
59	4.7818	4.72866	4.65827	5.98165	6.22202	5.94057
60	4.99417	4.94728	4.88187	6.07106	6.30645	6.04508
61	5.26871	5.18603	5.1603	6.1735	6.41548	6.14363
62	5.49962	5.41492	5.3741	6.22354	6.49691	6.21324
63	5.71298	5.60845	5.55933	6.25338	6.52962	6.2737
64	5.84634	5.75657	5.72954	6.34897	6.61	6.33046
65	5.95763	5.82818	5.82001	6.36214	6.639	6.34976
66	6.03462	5.93131	5.92406	6.46443	6.70462	6.4045
67	6.11897	5.99187	6.00748	6.50845	6.76796	6.46626
68	6.16934	6.04421	6.05305	6.56653	6.804	6.4906
69	6.25103	6.12793	6.12697	6.64498	6.86547	6.53573
70	6.29522	6.16759	6.19657	6.70351	6.89238	6.59789
71	6.38965	6.24813	6.24959	6.78321	6.98749	6.65222
72	6.42863	6.28144	6.30078	6.81201	7.02007	6.69954
73	6.44775	6.32677	6.35462	6.83358	7.02211	6.70919
74	6.52992	6.3919	6.42873	6.88727	7.0831	6.75008
75	6.59536	6.44748	6.49506	6.94142	7.11517	6.80413
76	6.64718	6.49489	6.55037	6.99817	7.16117	6.81956
77	6.72292	6.57979	6.62067	7.02504	7.199	6.84611
78	6.74296	6.62228	6.67258	7.04404	7.24088	6.84052
79	6.81977	6.68999	6.7422	7.10745	7.24786	6.87531
80	6.86676	6.76214	6.81001	7.13277	7.27964	6.9104
81	6.94907	6.84245	6.8984	7.20891	7.32141	6.94429
82	7.00072	6.87397	6.95092	7.23465	7.35074	6.95463
83	7.0476	6.93991	7.00783	7.27081	7.36804	6.95706
84	7.13626	7.01345	7.07672	7.32815	7.42219	6.98754
85	7.20742	7.06384	7.12304	7.36389	7.45591	7.01724
86	7.23806	7.1446	7.19015	7.41558	7.4587	7.02068
87	7.30002	7.20867	7.26085	7.44542	7.47058	7.01457
88	7.37538	7.27941	7.32093	7.48245	7.5313	7.03506
89	7.46736	7.38766	7.41416	7.58953	7.56003	7.04956
90	7.50079	7.43005	7.46461	7.61458	7.55181	7.05781

## Sheet: Fig 3B (bottom)
Temp (°C)	No Calcium			Calcium Addition
25.5	0.0106	0.00734	0.00914	0.0175	0.0137	0.0129
26.5	0.011	0.00813	0.00952	0.0131	0.0142	0.013
27.5	0.00946	0.00872	0.00933	0.0105	0.0127	0.011601
28.5	0.00606	0.00912	0.00858	0.00949	0.00916	0.00872
29.5	0.0023	0.00751	0.00645	0.00728	0.00655	0.00679
30.5	0.000579	0.00423	0.0042	0.0041	0.00517	0.00585
31.5	0.000313	-0.000282	0.0013	0.000852	0.00414	0.00431
32.5	-0.00289	-0.00403	-0.00208	-0.00214	0.00348	0.000175
33.5	-0.00925	-0.0061	-0.00557	-0.00414	0.000877	-0.00553
34.5	-0.0121	-0.00598	-0.00628	-0.00355	-0.00176	-0.0070171
35.5	-0.00767	-0.00202	-0.00249	0.000941	-0.000341	-0.000781
36.5	0.00028	0.00372	0.00281	0.00693	0.0055	0.00891
37.5	0.00725	0.00896	0.00864	0.0119	0.0134	0.0148
38.5	0.0132	0.014	0.0151	0.017282	0.021	0.0178
39.5	0.0218	0.0224	0.0227	0.0264	0.0297063	0.0225
40.5	0.0328765	0.0345	0.0322	0.0373	0.0396	0.0299
41.5	0.0438	0.0457	0.0425	0.0498	0.0497	0.0395352
42.5	0.0549	0.0558	0.0542	0.0667	0.0644	0.0534
43.5	0.0661	0.0679	0.0686	0.0884228	0.085	0.0733364
44.5	0.0781	0.081	0.0829	0.113705	0.109657	0.0964
45.5	0.0919	0.0933	0.0951	0.1443	0.138304	0.12444
46.5	0.108727	0.107371	0.107036	0.186857	0.176919	0.163191
47.5	0.126492	0.125284	0.122052	0.239476	0.231633	0.21505
48.5	0.14155	0.142021	0.138491	0.288532	0.293606	0.27577
49.5	0.150099	0.146527	0.14483	0.318043	0.342913	0.327597
50.5	0.147149	0.13657	0.13484	0.316204	0.360206	0.351793
51.5	0.132717	0.12065	0.11788	0.286781	0.339909	0.342222
52.5	0.113968	0.104097	0.10395	0.241731	0.293197	0.307198
53.5	0.100611	0.0944	0.0974	0.191954	0.240502	0.26194
54.5	0.0990868	0.0964	0.0997	0.147091	0.195814	0.21409
55.5	0.109374	0.108456	0.110914	0.114159	0.159616	0.170457
56.5	0.130371	0.129392	0.131324	0.0946	0.129718	0.137143
57.5	0.158324	0.156618	0.157848	0.0836	0.107639	0.115495
58.5	0.190507	0.188336	0.190594	0.08	0.0975	0.104858
59.5	0.221579	0.215487	0.222612	0.0806	0.0958	0.0985
60.5	0.237567	0.225535	0.234497	0.0745	0.0896	0.0894
61.5	0.228351	0.215772	0.220833	0.0629	0.0769	0.0765
62.5	0.194935	0.18547	0.189322	0.0538	0.0635	0.0617
63.5	0.151869	0.144171	0.152983	0.0531	0.0551	0.0493
64.5	0.115087	0.108699	0.121942	0.0578	0.0548	0.0446
65.5	0.0905	0.085	0.097	0.059	0.0553	0.0453981
66.5	0.0766	0.0728	0.0797	0.0602	0.0547	0.0459
67.5	0.069	0.0663	0.0698	0.0612	0.0515	0.0447
68.5	0.0664	0.0635	0.0656366	0.0634	0.05	0.0465
69.5	0.0668	0.0623	0.0638	0.0641	0.0545	0.0516838
70.5	0.0613	0.0567	0.0593	0.0545	0.0525	0.0502
71.5	0.0525	0.0521	0.0566	0.042	0.0431	0.0405
72.5	0.0506	0.0519	0.0601	0.0367	0.0353	0.0344
73.5	0.0567	0.0545	0.0645	0.0417	0.036	0.0349
74.5	0.0638	0.0584	0.0656	0.0475	0.0414	0.0352
75.5	0.0616807	0.0607	0.0639	0.043	0.042	0.0284
76.5	0.0557	0.0619	0.0624	0.0355	0.0385	0.0188
77.5	0.0536	0.0631	0.0634	0.0335	0.0323	0.0178
78.5	0.0561	0.0658	0.0672	0.0385769	0.028	0.0241
79.5	0.0620119	0.0681	0.0716	0.0448	0.0293	0.0294
80.5	0.063	0.0646687	0.0709	0.0442	0.0318	0.0259
81.5	0.0614	0.0601	0.0661	0.0413198	0.0323	0.018118
82.5	0.0641	0.06	0.0614	0.0399	0.0335	0.0164
83.5	0.0665	0.0638	0.0596	0.0413	0.0341	0.0195
84.5	0.0632	0.067	0.0609	0.0424	0.0285	0.0182
85.5	0.0578	0.0684	0.0632	0.0393	0.0225	0.0114
86.5	0.0613	0.073295	0.0678	0.0418	0.0257	0.00776
87.5	0.0695	0.0778	0.0716	0.0507	0.0306	0.01
88.5	0.0699	0.0764448	0.0704405	0.0546	0.0294	0.0133
89.5	0.0624	0.0693	0.0642	0.0533	0.0221	0.0177

## Sheet: Fig 3C
Time (sec)	1 mM Calcium				0 mM Calcium
0	8.04	9.635	9.258	8.726	4.939	5.626	4.607	5.094
10	13.732	13.068	13.865	13.267	6.512	7.154	6.268	6.135
20	17.94	19.181	19.601	19.092	7.951	10.919	6.179	6.445
30	19.07	22.038	21.218	21.462	9.657	7.42	7.885	10.52
45	26.135	24.563	29.28	26.932	10.255	9.856	11.274	10.233
60	33.444	33.776	33.887	29.745	12.447	10.963	11.938	11.451
150	53.71	59.557	58.361	52.403	19.38	19.646	22.414	19.225
300	88.04	97.121	87.464	78.671	35.371	30.941	33.798	28.261
450	106.312	114.507	110.078	110.875	41.462	41.196	39.336	40.377
600	137.121	135.105	124.873	133.134	51.739	47.708	49.457	48.682
900	162.591	151.561	166.777	145.006	62.614	65.471	61.883	54.95

## Sheet: Fig 4C
	Control^MO	slc25a25b^MO	+slc25a25b (200 pg)	+slc25a25b (250 pg)	+slc25a25b (300 pg)
Right	11	112	27	13	28
Symmetric	1	58	3	2	5
Left	281	180	36	26	317

## Sheet: Fig 4G
	Control^MO	slc25a25b^MO
Right	3	20
Symmetric	4	33
Left	30	33

## Sheet: Fig 7B
	Control^MO	pkd2^MO	+slc25a25b (300 pg)
Right	15	83	76
Symmetric	7	17	7
Left	251	120	235

[truncated: 12 more sheets: Fig 7C, Fig S5A, Fig S5B, Fig S7C-D, Fig 7E, Fig S8D, Fig S8H, Fig S8K, Fig S11A, Fig S11B, Fig S11C, Fig S12]
