# Supplementary material for: The mitochondrial transporter SLC25A25 links ciliary TRPP2 signaling and cellular metabolism
Source: PLoS Biol. 2018 Aug 6;16(8):e2005651. doi: 10.1371/journal.pbio.2005651 (PMC6095617; doi:10.1371/journal.pbio.2005651)
Supplement: S2 Data — In this study, 199 known metabolites and 66 compounds with an unknown chemical structure, indicated by a letter X followed by a number as the compound identifier, were identified. The metabolites were assigned to cellular pathways based on PubChem, KEGG, and the Human Metabolome Database. KEGG, Kyoto Encyclopedia of Genes and Genomes; LC-MS/MS, liquid chromatography–tandem mass spectrometry. (XLSX) [file pbio.2005651.s015.xlsx]

## Sheet: Sheet1
													SAMPLE_NAME	MU-HMGU-13592	MU-HMGU-13593	MU-HMGU-13594	MU-HMGU-13595	MU-HMGU-13596	MU-HMGU-13597	MU-HMGU-13598	MU-HMGU-13599	MU-HMGU-13600	MU-HMGU-13601	MU-HMGU-13602	MU-HMGU-13603	MU-HMGU-13604	MU-HMGU-13605	MU-HMGU-13606	MU-HMGU-13607	MU-HMGU-13608	MU-HMGU-13609
													SAMPLE_ID	2000066008	2000066009	2000066010	2000066011	2000066012	2000066013	2000066014	2000066015	2000066016	2000066017	2000066018	2000066019	2000066020	2000066021	2000066022	2000066023	2000066024	2000066025
													CLIENT_IDENTIFIER	Wildtyp 1	Wildtyp 2	Wildtyp 3	Wildtyp 4	Wildtyp 5	Wildtyp 6	Pkd2-1	Pkd2-2	Pkd2-3	Pkd2-4	Pkd2-5	Pkd2-6	Slc25a25-1	Slc25a25-2	Slc25a25-3	Slc25a25-4	Slc25a25-5	Slc25a25-6		Ratio X / Wildtype													p-Values
PATHWAY_SORTORDER	BIOCHEMICAL	SUPER_PATHWAY	SUB_PATHWAY	COMP_ID	PLATFORM	CHEMICAL_ID	RI	MASS	CAS	PUBCHEM	CHEMSPIDER	KEGG	Sample HMDB_ID	Wildtyp 1	Wildtyp 2	Wildtyp 3	Wildtyp 4	Wildtyp 5	Wildtyp 6	Pkd2-1	Pkd2-2	Pkd2-3	Pkd2-4	Pkd2-5	Pkd2-6	Slc25a25-1	Slc25a25-2	Slc25a25-3	Slc25a25-4	Slc25a25-5	Slc25a25-6		Pkd2-1	Pkd2-2	Pkd2-3	Pkd2-4	Pkd2-5	Pkd2-6	Slc25a25-1	Slc25a25-2	Slc25a25-3	Slc25a25-4	Slc25a25-5	Slc25a25-6		Pkd2	Slc25a25
1793	1-(1-enyl-oleoyl)-GPE (P-18:1)*	Lipid	Lysoplasmalogen	44621	LC/MS Neg	100005372	6105.2	462.5						0.9429	1.1234	0.9195	1.2752	0.8232	1.0571	0.6339	0.6232	0.6504	0.594	0.5667	0.7713	1.472	1.4036	2.0281	2.1259	1.5789	1.8672		0.619315	0.608861	0.635435	0.580333	0.553661	0.753554	1.43813	1.37131	1.98144	2.07699	1.54257	1.82424		0.000346443	0.000432646
1791	1-(1-enyl-palmitoyl)-GPE (P-16:0)*	Lipid	Lysoplasmalogen	39270	LC/MS Neg	100003000	6153	436.4			10471193			0.9614	1.0854	0.8959	1.1495	0.7643	1.0386	0.3441	0.313	0.344	0.3178	0.3024	0.439	2.0078	1.9791	2.9462	3.1688	2.4198	2.8856		0.350223	0.31857	0.350121	0.323455	0.307781	0.446812	2.04353	2.01432	2.99863	3.22519	2.46286	2.93695		9.49942e-07	0.000386131
1795	1-(1-enyl-stearoyl)-GPE (P-18:0)*	Lipid	Lysoplasmalogen	39271	LC/MS Neg	100003001	6500	464.4						1.0575	1.2027	0.984	1.1161	0.9416	1.1939	0.4923	0.5003	0.6098	0.4929	0.5962	0.7403	1.016	0.8999	1.6228	1.691	1.4266	1.6689		0.454725	0.462114	0.563256	0.455279	0.550694	0.683796	0.938453	0.831214	1.49894	1.56193	1.31771	1.54152		6.34153e-06	0.0863251
1715	1-arachidonoyl-GPE (20:4n6)*	Lipid	Lysolipid	35186	LC/MS Neg	100001571	5731	500.3		42607465	21403171		HMDB11517	0.8352	0.9214	0.7494	1.2059	15.2843	1.7756	0.5404	0.8239	0.776	1.6131	16.9945	1.3276	0.9044	0.4496	1.2165	1.293	1.0786	0.8366		0.156096	0.237986	0.22415	0.465949	4.90891	0.383481	0.261239	0.129868	0.35139	0.373487	0.311557	0.241655		0.810181	0.688921
1736	1-arachidonoyl-GPI (20:4)*	Lipid	Lysolipid	34214	LC/MS Neg	100001654	5479	619.4					HMDB61690	1.1602	0.7413	0.7529	1.1528	0.927	1.088	0.608	0.5739	0.6224	0.4662	0.8504	0.5518	1.073	1.1659	1.5848	1.7673	1.4359	1.2006		0.626567	0.591426	0.641407	0.480437	0.87637	0.568651	1.10577	1.2015	1.6332	1.82127	1.47975	1.23726		0.00354513	0.0143812
1674	1-oleoyl-GPC (18:1)	Lipid	Lysolipid	33960	LC/MS Neg	100001272	6120	596	19420-56-5	16081932	17240641		HMDB02815	1.655	1.4145	0.865	1.4097	1.1133	1.6627	1.06	0.8715	0.648	0.94	0.7586	1.3473	0.7067	0.5755	0.887	1.3342	0.8361	1.064		0.783232	0.64395	0.478806	0.694564	0.560528	0.995517	0.522179	0.425236	0.655403	0.985838	0.617793	0.786188		0.0284841	0.0228291
1707	1-oleoyl-GPE (18:1)	Lipid	Lysolipid	35628	LC/MS Neg	100001569	5928	478.3	89576-29-4	9547071	7826021		HMDB11506	1.2825	1.457	1.0506	1.5254	1.0603	1.5228	0.7746	0.7711	0.5827	0.8427	0.7872	0.9034	0.8836	0.6655	1.1566	1.155	0.9494	1.0599		0.588408	0.585749	0.442635	0.640139	0.597979	0.686248	0.671208	0.505533	0.878586	0.877371	0.721191	0.80513		0.000913084	0.0171058
1754	1-oleoyl-GPG (18:1)*	Lipid	Lysolipid	45968	LC/MS Neg	100005716	5586.8	509.5						1.3306	1.1909	0.8612	1.3877	1.0555	1.5743	0.4106	0.2796	0.3004	0.3759	0.3464	0.6072	0.8004	0.9445	1.4021	1.5051	1.2294	1.319		0.33291	0.226697	0.243561	0.304776	0.280857	0.492311	0.648955	0.76579	1.13681	1.22032	0.996784	1.06943		2.27922e-05	0.831348
1730	1-oleoyl-GPI (18:1)*	Lipid	Lysolipid	36602	LC/MS Neg	100001777	5577	597.4						0.9748	0.9437	0.8577	1.1356	0.8153	1.0252	0.7311	0.7104	0.7021	0.7234	0.7424	1.0413	1.1812	1.2019	1.89	1.8287	1.4716	1.5633		0.762582	0.740991	0.732333	0.75455	0.774369	1.08614	1.23206	1.25366	1.97139	1.90745	1.53497	1.63062		0.0453276	0.00159306
1739	1-oleoyl-GPS (18:1)	Lipid	Lysolipid	19260	LC/MS Neg	100000630	5607	522.3		9547099	7826049			1.0192	0.8126	0.6403	1.414	1.0204	1.2165	0.9335	0.9222	0.8624	1.0064	1.1593	1.4843	0.7313	0.7218	0.9984	1.1434	0.9643	1.0016		0.914748	0.903675	0.845076	0.986183	1.13601	1.45448	0.71661	0.7073	0.978344	1.12043	0.944929	0.98148		0.786685	0.493048
1665	1-palmitoyl-GPC (16:0)	Lipid	Lysolipid	33955	LC/MS Pos	100001263	5671	496.4	17364-16-8	86554	78064		HMDB10382	0.9079	1.0221	2.1463	0.9779	1.2988	2.1105	0.3536	0.9323	0.8069	0.6937	0.6001	0.7011	1.6386	1.753	2.0243	1.9004	1.0854	0.8526		0.250676	0.660932	0.572033	0.491782	0.425427	0.497028	1.16165	1.24275	1.43508	1.34724	0.769469	0.604431		0.0246487	0.671635
1702	1-palmitoyl-GPE (16:0)	Lipid	Lysolipid	35631	LC/MS Neg	100001567	5940	452.3		9547069	7826019		HMDB11503	1.2688	1.2609	1.0497	1.4034	0.9503	1.2174	0.7404	0.5998	0.5907	0.7902	0.6596	0.8818	0.851	0.7008	1.187	1.2119	1.1037	1.1936		0.621271	0.503293	0.495658	0.663059	0.553472	0.73992	0.714076	0.588043	0.996014	1.01691	0.926117	1.00155		0.000153376	0.202137
1749	1-palmitoyl-GPG (16:0)*	Lipid	Lysolipid	45970	LC/MS Neg	100005717	5549.7	483.4		3300276	2548639			0.9379	0.7205	0.6904	1.0995	1.0057	1.6918	0.4406	0.4119	0.4112	0.4555	0.4677	0.4139	0.5818	0.7272	1.1272	1.5511	1	1.0975		0.430147	0.402128	0.401445	0.444694	0.456605	0.404081	0.567998	0.709948	1.10046	1.5143	0.976276	1.07146		0.0104864	0.961107
1725	1-palmitoyl-GPI (16:0)*	Lipid	Lysolipid	35305	LC/MS Neg	100001655	5573	571.3					HMDB61695	1.2199	1.0305	0.8139	1.2377	1.1212	1.3921	0.8769	0.7412	0.5292	0.6928	0.9695	0.7487	0.7327	0.7413	1.2189	1.1416	1.1658	1.3085		0.771998	0.652532	0.465893	0.609922	0.853521	0.659135	0.645049	0.65262	1.07309	1.00503	1.02634	1.15197		0.00426389	0.532388
1672	1-stearoyl-GPC (18:0)	Lipid	Lysolipid	33961	LC/MS Pos	100001271	5844	524.4	19420-57-6	497299	435389		HMDB10384	1.2182	1.3985	1.8125	0.7882	0.7931	1.3115	0.5164	0.7439	1.0491	0.5046	0.8808	0.8395	0.5554	1.1292	1.9927	0.9509	1.2243	1.2556		0.423163	0.609588	0.859683	0.413494	0.72177	0.687927	0.455122	0.925321	1.63291	0.779213	1.00325	1.0289		0.0284382	0.889386
1705	1-stearoyl-GPE (18:0)	Lipid	Lysolipid	34416	LC/MS Neg	100001461	6200	480.4	69747-55-3	9547068	7826018		HMDB11130	1.3718	1.4648	1.27	1.4691	1.3281	1.7315	0.7771	0.6328	0.8291	0.7588	1.0124	0.7885	0.6508	0.8069	0.9876	1.3108	0.9613	1.2847		0.539946	0.439684	0.576077	0.527231	0.703438	0.547867	0.45219	0.560652	0.686207	0.910773	0.667933	0.892638		1.70906e-05	0.00570345
1752	1-stearoyl-GPG (18:0)	Lipid	Lysolipid	34437	LC/MS Neg	100001462	5826	511.4			21403138			1	0.414	0.5205	0.956	1.4933	1.2306	0.4522	0.4849	0.4713	0.4544	0.4271	0.4346	0.414	0.6902	1.15	1.2646	1.0346	0.8323		0.483257	0.518203	0.503669	0.485608	0.456433	0.464449	0.442434	0.737603	1.22898	1.35145	1.10566	0.889463		0.0350771	0.86075
1728	1-stearoyl-GPI (18:0)	Lipid	Lysolipid	19324	LC/MS Neg	100000656	5800	599.4	796963-93-4		21403067		HMDB61696	1.0653	1.0091	0.908	0.9909	2.4214	3.1038	0.486	0.3881	0.4631	0.4471	3.8656	0.5788	0.8583	0.8872	1.3779	1.6181	1.2878	1.7124		0.306996	0.245154	0.29253	0.282424	2.44182	0.365616	0.54217	0.560425	0.87039	1.02212	0.813476	1.08169		0.0655522	0.810181
1738	1-stearoyl-GPS (18:0)*	Lipid	Lysolipid	45966	LC/MS Neg	100004327	5798.7	524.4		9547101	7826051			1.0821	1.3046	0.9779	1.3856	1.0221	1.1938	0.5147	0.5066	0.5073	0.5415	0.6038	0.7984	0.9271	0.7714	1.0448	1.4878	1.2379	1.6183		0.443318	0.436342	0.436945	0.466402	0.520061	0.687673	0.798524	0.664418	0.899901	1.28146	1.06622	1.39386		2.90318e-05	0.895205
2725	2'-deoxyadenosine	Nucleotide	Purine Metabolism, Adenine containing	1553	LC/MS Pos	211	1632	252.1	16373-93-6	13730	13135	C00559	HMDB00101	1.2214	1	0.4997	0.4991	0.4628	0.8418	6.6351	6.3813	7.4	5.5215	5.2889	5.9963	0.4628	0.6057	0.6543	0.4628	0.6438	0.4628		8.79831	8.46177	9.81259	7.32165	7.01322	7.95125	0.613685	0.803174	0.867618	0.613685	0.853695	0.613685		1.91643e-08	0.179694
2806	2'-deoxycytidine	Nucleotide	Pyrimidine Metabolism, Cytidine containing	15949	LC/MS Pos	100000125	1256	228	951-77-9	13711	13117	C00881	HMDB00014	0.9762	1.006	0.9613	1.0404	0.994	1.0239	2.2506	2.2565	2.174	2.3622	2.167	2.4528	0.3473	0.409	0.4544	0.4456	0.4102	0.3936		2.24993	2.25582	2.17335	2.36149	2.16635	2.45206	0.347196	0.408877	0.454264	0.445466	0.410077	0.393482		3.02729e-07	4.24736e-11
2805	2'-deoxycytidine 3'-monophosphate	Nucleotide	Pyrimidine Metabolism, Cytidine containing	40453	LC/MS Pos	100003421	1048	308	6220-63-9	3274948	2524260			1.0033	0.9053	0.9518	0.9967	0.8295	0.9485	0.658	0.658	0.658	0.658	0.658	0.6616	1.0567	1.6787	1.6296	1.5882	1.7209	1.3772		0.700609	0.700609	0.700609	0.700609	0.700609	0.704442	1.12513	1.7874	1.73512	1.69104	1.83234	1.46638		0.00366455	0.00206279
2754	2'-deoxyguanosine	Nucleotide	Purine Metabolism, Guanine containing	1411	LC/MS Neg	348	1759	266.2	961-07-9	187790	163230	C00330	HMDB00085	1.0103	1.0179	1.0061	0.9939	0.9379	0.8598	3.6024	3.5457	3.7189	3.4414	3.2326	3.8743	0.2208	0.212	0.2291	0.2255	0.2238	0.2069		3.71005	3.65166	3.83003	3.54424	3.3292	3.99008	0.227398	0.218335	0.235946	0.232239	0.230488	0.213083		9.01745e-11	4.52207e-11
2689	2'-deoxyinosine	Nucleotide	Purine Metabolism, (Hypo)Xanthine/Inosine containing	15076	LC/MS Neg	100000135	1700	251.1	890-38-0	65058	58569	C05512	HMDB00071	1.0054	1.0175	0.9946	1.1067	0.9677	0.8277	2.7344	2.5881	2.687	2.5236	2.3615	2.7596	0.3351	0.3376	0.3631	0.3423	0.3498	0.3346		2.77154	2.62325	2.72349	2.55788	2.39357	2.79708	0.339651	0.342185	0.368032	0.346949	0.354551	0.339145		6.53302e-10	9.61992e-06
2784	2'-deoxyuridine	Nucleotide	Pyrimidine Metabolism, Uracil containing	1412	LC/MS Neg	536	1608	227.1	951-78-0	13712	13118	C00526	HMDB00012	0.8913	0.9819	0.9946	0.9128	1.0054	0.7722	0.885	0.9195	0.8566	1.0343	0.8608	1.1035	1.0989	1.1883	1.2636	1.1824	1.1186	1.0498		0.955345	0.992588	0.924688	1.11651	0.929222	1.19121	1.18625	1.28275	1.36404	1.27638	1.20751	1.13324		0.765526	0.000847894
2741	2'-O-methylguanosine	Nucleotide	Purine Metabolism, Guanine containing	36811	LC/MS Pos	100001713	1926	298	2140-71-8			C04545		0.9367	1.0139	1.1765	1.0575	0.9651	0.844	1.6035	1.2864	1.3927	1.251	1.3135	1.4565	0.8042	0.8876	0.9861	0.8417	0.8919	0.9256		1.60519	1.28775	1.39416	1.25231	1.31488	1.45803	0.805045	0.888533	0.987136	0.842585	0.892837	0.926573		0.000282347	0.0660484
87	2-aminoadipate	Amino Acid	Lysine Metabolism	6146	LC/MS Pos	381	794	162.1	542-32-5;1118-90-7	469	456	C00956	HMDB00510	1.361	1.0025	1.1035	1.3207	1.0288	0.5954	0.8073	0.8089	0.9801	0.7949	0.6955	0.7614	0.9975	1.0099	1.0117	1.0708	1.1196	0.9048		0.755439	0.756936	0.917138	0.743836	0.650821	0.712488	0.933421	0.945024	0.946708	1.00201	1.04768	0.846676		0.0533022	0.685704
299	2-methylbutyrylcarnitine (C5)	Amino Acid	Leucine, Isoleucine and Valine Metabolism	35431	LC/MS Pos	100001509	2439	246.1	31023-25-3	6426901	4932320		HMDB00378	0.8201	0.7955	0.8597	0.7817	0.8894	0.772	1.0351	1.0115	1.0989	1.061	0.8962	1.1221	1.0437	0.9885	1.1112	1.1204	0.9162	1.0291		1.26273	1.23394	1.34056	1.29432	1.09328	1.36886	1.27322	1.20588	1.35556	1.36679	1.11768	1.25541		0.000183034	0.000156665
1669	2-palmitoleoyl-GPC (16:1)*	Lipid	Lysolipid	35819	LC/MS Pos	100001561	5482	494.3			21403164			0.8847	0.2705	0.7378	1.1199	1.0753	0.9247	0.2705	0.2705	0.7976	0.624	0.6832	1.2991	1.2129	0.8403	1.6839	1.2533	1.1258	1.1388		0.323765	0.323765	0.954657	0.746873	0.81773	1.55491	1.45173	1.00577	2.01548	1.50009	1.34748	1.36304		0.396287	0.0510116
1666	2-palmitoyl-GPC (16:0)*	Lipid	Lysolipid	35253	LC/MS Neg	100001562	5945	570.3		15061532	21403165		HMDB61702	1.1104	0.7756	0.3709	1.1012	1.6163	2.8321	0.6823	0.3709	0.3709	0.3709	1.6957	0.3709	0.8244	0.5657	1.1889	1.3272	0.8988	0.8988		0.524409	0.28507	0.28507	0.28507	1.3033	0.28507	0.633626	0.434792	0.913777	1.02007	0.690809	0.690809		0.11471	0.375889
134	3-(4-hydroxyphenyl)lactate	Amino Acid	Phenylalanine and Tyrosine Metabolism	32197	LC/MS Neg	240	1395	181.1	6482-98-0	9378	9010	C03672	HMDB00755	1.3533	1.787	1.8383	1.5774	1.7745	1.5397	1.0193	0.9636	0.8874	0.8941	0.9086	1.0191	0.8729	0.9625	1.0583	0.9809	0.9306	0.8431		0.619623	0.585763	0.539442	0.543515	0.552329	0.619501	0.530628	0.585095	0.64333	0.59628	0.565703	0.512512		0.000124657	6.83801e-06
296	3-methyl-2-oxobutyrate	Amino Acid	Leucine, Isoleucine and Valine Metabolism	21047	LC/MS Neg	100000936	1489	115.1	3715-29-5	49	48	C00141	HMDB00019	1.0151	1.0841	1.254	0.8246	1.3886	0.7463	0.7675	0.7889	1.085	0.9189	0.8545	0.7629	0.8382	1.19	1.8404	1.0436	1.627	0.9849		0.729482	0.749822	1.03125	0.873382	0.812172	0.72511	0.79668	1.13105	1.74924	0.991905	1.54641	0.936113		0.123183	0.311943
297	3-methyl-2-oxovalerate	Amino Acid	Leucine, Isoleucine and Valine Metabolism	15676	LC/MS Neg	100000036	2106	129.2	1460-34-0;51829-07-3	47	46	C00671	HMDB03736	0.9038	1.1848	1.4247	0.8707	1.1204	0.7593	0.5885	0.7105	0.7564	0.546	0.6134	0.6688	1.2786	1.6058	1.6812	1.4239	1.5024	1.0962		0.563724	0.680588	0.724556	0.523014	0.587576	0.640644	1.22477	1.5382	1.61042	1.36395	1.43915	1.05005		0.00924247	0.0158041
854	3-phosphoglycerate (isobar with 2-phosphoglycerate)	Carbohydrate	Glycolysis, Gluconeogenesis, and Pyruvate Metabolism	35717	LC/MS Neg	100002194	600	185						1.4674	1.172	1.6348	2.1066	1.2823	1.141	1.1209	0.9913	0.9928	0.9462	1.0072	0.9391	0.946	0.8066	1.0275	0.8253	0.7893	0.9017		0.763894	0.675572	0.676594	0.644836	0.686407	0.639997	0.6447	0.549698	0.700242	0.562442	0.537908	0.614509		0.0249194	0.00998477
409	4-acetamidobutanoate	Amino Acid	Polyamine Metabolism	1558	LC/MS Pos	1113	1724	146.1	3025-96-5	18189	17180	C02946	HMDB03681	0.7266	1.1746	0.8918	0.7791	1.0151	1.0036	0.9964	0.8877	1.1741	1.1847	0.7475	0.8058	1.1135	1.1602	0.8692	1.1144	1.0875	0.895		1.06933	0.952672	1.26003	1.27141	0.802211	0.864778	1.195	1.24512	0.932818	1.19596	1.1671	0.960507		0.743121	0.231127
2975	4-ethylphenylsulfate	Xenobiotics	Benzoate Metabolism	36099	LC/MS Neg	100001756	3570	201.1	123-07-9			C13637		0.5635	0.5635	0.5635	0.5635	0.5635	1	0.5635	0.5635	0.5635	0.5635	1.1386	0.5635	0.586	0.6474	0.5903	0.6363	0.6466	0.6111		0.885658	0.885658	0.885658	0.885658	1.78955	0.885658	0.921022	1.01752	0.92778	1.00008	1.01627	0.960472		0.805541	0.0379415
268	4-methyl-2-oxopentanoate	Amino Acid	Leucine, Isoleucine and Valine Metabolism	22116	LC/MS Neg	100000551	2200	129.2	816-66-0	70	69	C00233	HMDB00695	1.0128	1.1718	1.128	0.7444	0.9872	0.8212	0.649	0.6087	0.6958	0.6275	0.3626	0.6625	1.2297	1.4002	1.5206	1.4614	1.3146	1.0482		0.663893	0.622669	0.711767	0.6419	0.370921	0.677703	1.25792	1.43233	1.55549	1.49494	1.34477	1.07225		0.00120307	0.00498324
2807	5-methyl-2'-deoxycytidine	Nucleotide	Pyrimidine Metabolism, Cytidine containing	38159	LC/MS Pos	100002300	1480	242	838-07-3	440055	389065	C03592	HMDB02224	0.9213	0.9972	1.0028	0.8408	1.2828	1.0398	2.384	2.3961	2.364	2.342	2.5907	2.4366	0.5775	0.5573	0.4244	0.5375	0.5932	0.5224		2.35081	2.36275	2.33109	2.3094	2.55464	2.40268	0.569461	0.549542	0.418492	0.530018	0.584943	0.515128		2.47683e-09	2.68707e-05
2799	5-methylcytidine	Nucleotide	Pyrimidine Metabolism, Cytidine containing	22119	LC/MS Pos	100000763	1388	258	2140-61-6	92918	83877		HMDB00982	0.5517	0.6297	0.9101	0.8151	0.9484	0.6799	1.3273	1.1103	1.0932	1.3029	1.4996	1.3169	0.7455	1.4148	1.0516	1.1429	0.8681	0.8728		1.75611	1.46901	1.44638	1.72383	1.98408	1.74235	0.98635	1.87188	1.39134	1.51214	1.14856	1.15478		0.000182253	0.0525025
405	5-methylthioadenosine (MTA)	Amino Acid	Polyamine Metabolism	1419	LC/MS Pos	212	2427	298.1	2457-80-9	439176	388321	C00170	HMDB01173	1.2037	0.9994	1.1523	1.1764	1.0881	0.8359	0.8617	0.7589	0.8398	0.7404	0.7403	0.8064	1.0653	1.1387	1.3057	1.0864	1.0006	0.9556		0.800861	0.705319	0.780507	0.688125	0.688032	0.749466	0.990086	1.0583	1.21351	1.0097	0.929954	0.888132		0.000829582	0.835784
424	5-oxoproline	Amino Acid	Glutathione Metabolism	1494	LC/MS Neg	1021	744	128.2	98-79-3	7405	7127	C01879	HMDB00267	0.6638	0.6912	0.7393	0.6036	1.0936	1.0025	1.0401	1.0184	0.9975	0.9449	0.8762	0.9902	1.0616	1.1053	1.1901	1.0813	1.0099	0.936		1.30175	1.27459	1.24844	1.1826	1.09662	1.2393	1.32866	1.38335	1.48949	1.35332	1.26395	1.17146		0.0813279	0.021181
865	6-phosphogluconate	Carbohydrate	Pentose Phosphate Pathway	15442	LC/MS Neg	100000341	588	275.1	921-62-0;53411-70-4	91493	82615	C00345	HMDB01316	0.8643	1.265	1.1357	1.2231	0.6922	0.8393	0.5449	0.8093	0.5449	0.6299	0.5449	0.6436	1.3296	1.1508	1.1919	1.3871	0.7586	1.1853		0.543126	0.806665	0.543126	0.627849	0.543126	0.641504	1.32527	1.14705	1.18802	1.38258	0.75613	1.18144		0.00843067	0.241507
1257	acetyl CoA	Lipid	Fatty Acid Metabolism	32484	LC/MS Neg	1830	1900	808.1	102029-73-2	444493	392413	C00024	HMDB01206	0.806	1.0756	1.4051	0.731	1.0999	0.816	1.0407	1.0295	1.0211	1.0059	0.8815	0.9714	1.1518	0.9653	0.9941	1.1503	0.7168	0.7866		1.05235	1.04102	1.03253	1.01716	0.891364	0.98227	1.16469	0.976102	1.00522	1.16317	0.724821	0.795402		0.980308	0.829667
1285	acetylcarnitine	Lipid	Fatty Acid Metabolism(Acyl Carnitine)	32198	LC/MS Pos	100000802	1203	204.2	5080-50-2	1	5406074	C02571	HMDB00201	1.0405	1.0052	1.0653	0.9975	1.1008	0.9887	1.0339	0.9528	1.0025	0.9614	1.0522	1.0634	0.8699	0.9898	1.0777	0.929	0.939	0.8913		1.00087	0.922362	0.970474	0.930687	1.01859	1.02943	0.84211	0.95818	1.04327	0.899322	0.909003	0.862827		0.421229	0.0408218
2704	adenosine	Nucleotide	Purine Metabolism, Adenine containing	555	LC/MS Pos	798	1650	268.1	58-61-7	60961	54923	C00212	HMDB00050	0.1423	0.3273	0.3223	0.1423	0.1423	0.1423	1.3947	1.2276	1.2474	0.9115	1	1.216	0.1641	0.1676	0.1608	0.1663	0.167	0.1545		6.86593	6.04332	6.14079	4.4872	4.92287	5.98622	0.807844	0.825074	0.791598	0.818674	0.82212	0.760584		0.00256506	0.289363
2696	adenosine 5'-diphosphate (ADP)	Nucleotide	Purine Metabolism, Adenine containing	3108	LC/MS Neg	208	700	426.1	20398-34-9	6022	5800	C00008	HMDB01341	1.2635	1.0961	1.3493	1.2898	1.1125	0.8785	0.8904	0.8171	0.833	0.8279	0.815	1.3228	1.097	1.0177	0.975	0.9823	1.0486	0.9104		0.764325	0.701403	0.715052	0.710674	0.699601	1.1355	0.941671	0.8736	0.836946	0.843212	0.900124	0.781493		0.0655522	0.0595858
2844	adenosine 5'-diphosphoribose (ADP-ribose)	Cofactors and Vitamins	Nicotinate and Nicotinamide Metabolism	558	LC/MS Neg	215	964	558.1	68414-18-6	192	3674071	C00301	HMDB01178	1.1193	1.1055	1.0569	1.1493	0.953	0.89	0.9197	0.8306	0.8401	0.8014	0.8336	0.9657	1.1214	1.081	1.2264	1.1004	1.0343	0.9525		0.879535	0.794326	0.803411	0.766401	0.797195	0.923526	1.07243	1.03379	1.17284	1.05234	0.98913	0.910902		0.0043351	0.488547
2697	adenosine 5'-monophosphate (AMP)	Nucleotide	Purine Metabolism, Adenine containing	32342	LC/MS Pos	209	1210	348.1	149022-20-8	6083	10239183	C00020	HMDB00045	1.2907	1.1517	1.2623	1.7309	1.2044	1.114	0.7734	0.769	0.7547	0.758	0.7193	0.8472	0.5325	1.0969	1.0733	1.0768	0.6753	0.9267		0.598452	0.595048	0.583982	0.586536	0.55659	0.655558	0.412045	0.848775	0.830513	0.833222	0.522543	0.717075		0.000230228	0.0145226
2695	adenosine 5'-triphosphate (ATP)	Nucleotide	Purine Metabolism, Adenine containing	33449	LC/MS Neg	210	700	506	34369-07-8;51963-61-2	5957	5742	C00002	HMDB00538	1.2564	1.2303	1.299	1.209	1.1346	1.004	0.9959	0.9787	0.9833	0.9142	0.9367	1.0328	1.1749	1.0307	0.9619	0.966	0.996	0.9624		0.837677	0.823209	0.827079	0.768957	0.787882	0.868714	0.988238	0.866948	0.809079	0.812527	0.837761	0.809499		0.00094048	0.0100351
27	alanine	Amino Acid	Alanine and Aspartate Metabolism	1126	LC/MS Pos	811	650	90.1	56-41-7	5950	5735	C00041	HMDB00161	1.7138	1.7509	1.6962	1.7709	1.4534	1.2367	1.1185	0.9466	1.0503	0.9782	0.9953	1.0047	0.6025	0.6186	0.6614	0.5703	0.5198	0.5456		0.697471	0.590278	0.654943	0.609983	0.620647	0.626508	0.375705	0.385745	0.412434	0.355626	0.324136	0.340224		6.95621e-05	4.91036e-07
1113	arachidonate (20:4n6)	Lipid	Polyunsaturated Fatty Acid (n3 and n6)	1110	LC/MS Neg	229	5525	303.4	506-32-1	444899	392692	C00219	HMDB01043	0.6444	0.9377	1.3127	0.5931	1.6872	0.4339	0.5419	0.919	1.4965	0.7093	1.5612	0.7207	1.213	1.2321	1.6885	1.045	1.7296	0.955		0.579676	0.983063	1.60082	0.758745	1.67003	0.77094	1.29756	1.31799	1.8062	1.11785	1.85017	1.02157		0.834936	0.144732
362	arginine	Amino Acid	Urea cycle; Arginine and Proline Metabolism	1638	LC/MS Neg	231	728	173.2	1119-34-2	232	227	C00062	HMDB00517	1.0216	0.9699	0.9935	0.9346	0.871	1.0065	1.1242	1.0069	1.0189	0.8798	0.7095	0.8616	1.1173	1.0501	1.0586	1.1517	0.986	0.9863		1.16355	1.04214	1.05456	0.910593	0.734333	0.891756	1.15641	1.08685	1.09565	1.19201	1.02051	1.02082		0.620359	0.0272987
30	aspartate	Amino Acid	Alanine and Aspartate Metabolism	443	LC/MS Pos	234	675	134.1	56-84-8	5960	5745	C00049	HMDB00191	1.0665	1.0451	0.8773	1.0068	0.9932	0.858	1.1603	1.1812	1.2282	1.1482	1.1947	1.2132	0.3638	0.2287	0.3478	0.3773	0.3802	0.2676		1.19068	1.21213	1.26036	1.17827	1.22598	1.24497	0.373326	0.234688	0.356907	0.38718	0.390155	0.274607		0.00115592	4.27889e-08
1200	azelate (nonanedioate)	Lipid	Fatty Acid, Dicarboxylate	18362	LC/MS Neg	2029	1322	187.2	123-99-9	2266	2179	C08261	HMDB00784	0.2008	0.2008	0.2008	0.2008	1.1474	1.0209	0.2008	0.2008	0.2008	0.2008	0.9791	0.2008	0.2198	0.2162	0.219	0.2012	0.2084	0.2152		0.405452	0.405452	0.405452	0.405452	1.97698	0.405452	0.443816	0.436547	0.442201	0.406259	0.420798	0.434528		0.46195	0.289363
3862	benzoylcarnitine*	Xenobiotics	Chemical	43265	LC/MS Pos	100004555	2595	266.2	105450-08-6					1.2985	1.2331	1.1979	1.1425	1.2749	1.0078	0.8199	0.9775	0.9922	1.0108	1.0592	1.2097	0.6	0.8302	0.6422	0.7842	0.7399	0.7418		0.687576	0.819741	0.832068	0.847667	0.888255	1.01447	0.503166	0.696214	0.538555	0.657638	0.620487	0.622081		0.0228708	7.72291e-06
277	beta-hydroxyisovaleroylcarnitine	Amino Acid	Leucine, Isoleucine and Valine Metabolism	35433	LC/MS Pos	100001594	1683	262.1	99159-87-2		21403176			0.8648	0.9918	0.9578	1.0082	1.1404	1.0422	1.3075	1.1631	1.1992	1.2051	1.2276	1.2503	0.8111	0.6953	0.8363	0.7069	0.7113	0.6339		1.30637	1.16209	1.19816	1.20406	1.22654	1.24922	0.810398	0.694698	0.835576	0.706288	0.710684	0.633351		0.000351292	0.000253438
6	betaine	Amino Acid	Glycine, Serine and Threonine Metabolism	3141	LC/MS Pos	799	721	118.2	107-43-7	247	24219951173	C00719	HMDB00043	1.1354	1.0547	1.1327	1.0806	1.0289	0.9426	0.951	0.8503	0.8566	0.9031	0.8467	0.8825	0.971	1.028	1.1251	1.0696	1.0056	0.9944		0.895073	0.800295	0.806224	0.84999	0.796907	0.830601	0.913897	0.967545	1.05893	1.0067	0.946462	0.935921		0.000322971	0.438708
1268	butyrylcarnitine	Lipid	Fatty Acid Metabolism (also BCAA Metabolism)	32412	LC/MS Pos	100001054	2007	232.2	25576-40-3	439829	184820	C02862	HMDB02013	1.0363	1.1494	1.0091	0.9619	0.9909	0.8222	0.7658	0.7705	0.7837	0.8023	0.8498	0.789	1.0467	1.0715	1.2855	1.0442	1.1262	1.1994		0.769674	0.774398	0.787665	0.806359	0.854099	0.792991	1.052	1.07692	1.292	1.04948	1.1319	1.20547		0.00464951	0.0456966
258	C-glycosyltryptophan	Amino Acid	Tryptophan Metabolism	48782	LC/MS Pos	100006379	1920	367.15	180509-18-6	10981970	9157171			1.0961	1.0342	0.9203	1.1168	0.9681	0.8059	0.9737	0.9443	0.8861	0.8612	1.0263	0.9628	1.1157	1.0907	1.1913	1.1529	1.075	0.9616		0.983304	0.953614	0.89484	0.869694	1.03642	0.972296	1.1267	1.10146	1.20305	1.16427	1.0856	0.971084		0.394542	0.0915019
1058	caprate (10:0)	Lipid	Medium Chain Fatty Acid	1642	LC/MS Neg	888	5092	171.2	112-37-8	2969	2863	C01571	HMDB00511	0.7761	0.8759	1.2167	1.0992	1.9491	1.6577	0.9135	0.8566	1.2153	0.857	1.9974	0.8842	0.8746	1.29	1.0865	0.8213	1.1898	0.813		0.723593	0.678522	0.962652	0.678839	1.58216	0.700384	0.69278	1.02182	0.860628	0.65056	0.942453	0.643986		0.600141	0.249187
1054	caproate (6:0)	Lipid	Medium Chain Fatty Acid	32489	LC/MS Neg	926	2766	115.2	142-62-1	8892	8552	C01585	HMDB00535	0.6438	0.8825	1.4109	1.0477	1.7136	1.1311	0.8679	1.2363	1.0108	0.6841	1.2986	0.9892	0.7572	0.9244	1.1786	0.8966	1.1446	0.8323		0.762475	1.08613	0.888017	0.601002	1.14086	0.869041	0.665222	0.812112	1.03543	0.787689	1.00556	0.731199		0.509982	0.308136
1313	carnitine	Lipid	Carnitine Metabolism	15500	LC/MS Pos	100000007	702	162.2	461-05-2	10917	10455	C00318	HMDB00062	1.018	0.9955	0.9852	1.086	0.9354	0.9342	1.4164	1.2636	1.3198	1.3608	1.2663	1.384	0.8455	0.9503	1.0045	0.9763	0.8415	0.8607		1.42727	1.2733	1.32993	1.37124	1.27602	1.39462	0.851989	0.957594	1.01221	0.983793	0.847959	0.867306		1.71916e-06	0.0609583
2960	catechol sulfate	Xenobiotics	Benzoate Metabolism	35320	LC/MS Neg	100001605	1928	188.9	4918-96-1	3083879	2341024	C00090	HMDB59724	0.9235	0.9235	0.9235	0.9235	0.9235	1	0.9235	0.9235	0.9235	0.9235	1.6982	0.9235	0.9235	0.9235	0.9235	0.9235	0.9235	0.9235		0.986382	0.986382	0.986382	0.986382	1.81383	0.986382	0.986382	0.986382	0.986382	0.986382	0.986382	0.986382		0.805541	0.404657
2068	cholate	Lipid	Primary Bile Acid Metabolism	22842	LC/MS Neg	136	5148	407.4	81-25-4	221493		C00695	HMDB00619	0.425	0.425	0.425	0.425	7.5399	2.5195	0.425	0.425	0.425	0.425	1	0.425	0.425	0.425	0.425	0.4594	0.425	0.425		0.216848	0.216848	0.216848	0.216848	0.51023	0.216848	0.216848	0.216848	0.216848	0.2344	0.216848	0.216848		0.46195	0.46195
1497	choline	Lipid	Phospholipid Metabolism	15506	LC/MS Pos	1256	674	104.2	67-48-1	305	149278	C00114	HMDB00097	0.7495	0.9169	0.8263	1.0709	0.9894	0.4867	1.2883	1.4189	1.4631	1.3674	1.2813	1.4511	1.0014	0.9281	1.1546	0.9632	0.9986	0.9502		1.53378	1.68927	1.74189	1.62795	1.52545	1.7276	1.19221	1.10495	1.37461	1.14673	1.18888	1.13126		0.000143259	0.109897
1498	choline phosphate	Lipid	Phospholipid Metabolism	34396	LC/MS Pos	267	695	184.1	72556-74-2	1014	119298	C00588	HMDB01565	0.7481	0.6532	0.6648	0.6655	0.689	0.7197	1.4149	1.3133	1.4004	1.323	1.4437	1.4444	0.9888	0.919	1.1204	1.0466	0.9773	1.0112		2.05043	1.9032	2.02942	1.91725	2.09217	2.09318	1.43294	1.33179	1.62365	1.5167	1.41627	1.4654		2.54247e-10	1.4435e-06
67	cis-urocanate	Amino Acid	Histidine Metabolism	40410	LC/MS Pos	100003425	1398.6	139.1	7699-35-6	1549103	1266070			0.2491	0.2517	0.7914	0.2457	2.7269	2.7162	0.6959	0.3315	1.4157	0.9961	1.2422	1.0039	0.5118	1.8036	4.4779	0.2457	0.2457	2.4087		0.598109	0.284916	1.21676	0.856124	1.06764	0.862828	0.43988	1.55015	3.84865	0.211173	0.211173	2.07022		0.694938	0.603609
1027	citrate	Energy	TCA Cycle	1564	LC/MS Neg	1124	591	191.1	77-92-9	311	305	C00158	HMDB00094	0.9645	1.0618	1.0794	1.1377	1.1082	1.0032	0.894	0.8417	0.8938	0.8181	0.9312	0.9857	1.0145	0.9968	1.1099	1.0828	0.9132	1.0406		0.844086	0.794706	0.843898	0.772424	0.879209	0.930667	0.957859	0.941147	1.04793	1.02235	0.862214	0.982501		0.0010485	0.417746
367	citrulline	Amino Acid	Urea cycle; Arginine and Proline Metabolism	2132	LC/MS Pos	391	715	176.1	372-75-8	9750	810	C00327	HMDB00904	1.0816	1.1533	0.9882	0.9279	1.09	1.1392	1.1841	1.0118	1.1988	0.925	1.1358	1.1836	0.614	0.6659	0.7601	0.5641	0.5217	0.6624		1.11354	0.951506	1.12736	0.869879	1.06812	1.11307	0.577411	0.626219	0.714805	0.530485	0.490612	0.622927		0.476591	5.77581e-06
2854	coenzyme A	Cofactors and Vitamins	Pantothenate and CoA Metabolism	2936	LC/MS Neg	270	1600	766.1	85-61-0;18439-24-2	317	311	C00010	HMDB01423	1.5525	1.3706	1.4155	1.7103	1.2433	0.9239	0.792	0.8075	0.8367	0.747	0.7953	0.8941	1.23	0.8723	1.0761	0.8633	1.1354	1.2886		0.578377	0.589696	0.61102	0.545514	0.580787	0.652938	0.898236	0.637018	0.785847	0.630445	0.829153	0.94103		0.00354871	0.0520467
391	creatine	Amino Acid	Creatine Metabolism	27718	LC/MS Pos	1221	758	132.1	57-00-1	586	566	C00300	HMDB00064	0.9389	1.0467	1.0868	0.9975	0.9074	0.7934	1.1914	1.1108	1.1576	1.3361	1.0932	1.1554	0.8985	0.8408	1.0025	0.8843	0.9143	0.9209		1.23874	1.15494	1.2036	1.38919	1.13664	1.20131	0.934202	0.874209	1.04233	0.919438	0.95063	0.957492		0.00348909	0.31156
392	creatinine	Amino Acid	Creatine Metabolism	513	LC/MS Pos	275	730	114.1	60-27-5	588	568	C00791	HMDB00562	0.925	0.9865	0.8954	0.874	1.1136	0.8167	1.4669	0.915	1.1954	1.1941	1.1175	1.0048	1.1657	1.0553	1.0502	0.9952	0.9216	0.8442		1.56854	0.9784	1.27823	1.27684	1.19493	1.07442	1.24647	1.12842	1.12297	1.06416	0.985458	0.902695		0.036597	0.28791
2920	cyanocobalamin (Vitamin B12)	Cofactors and Vitamins	Vitamin B12 Metabolism	2184	LC/MS Pos	570	2643	678.5	68-19-9;78091-12-0					0.755	0.7992	0.868	0.4865	1.0407	0.6633	1.2918	0.9909	0.672	1.3075	0.9765	1.2559	1.0344	1.2743	1.1447	1.003	1.1217	0.997		1.68032	1.28892	0.874108	1.70074	1.27019	1.63362	1.3455	1.65755	1.48898	1.30466	1.45906	1.29685		0.033772	0.00402121
2796	cytidine	Nucleotide	Pyrimidine Metabolism, Cytidine containing	514	LC/MS Pos	827	1065	244	65-46-3	6175	5940	C00475	HMDB00089	0.9974	1.0026	0.9666	1.0074	1.0237	0.9536	3.0248	2.6933	3.0237	2.9672	2.9004	3.0968	0.3228	0.3666	0.3483	0.2997	0.3461	0.3343		3.04955	2.71534	3.04844	2.99148	2.92413	3.12214	0.325442	0.3696	0.35115	0.302152	0.348932	0.337036		2.13822e-07	6.12546e-13
2794	cytidine 3'-monophosphate (3'-CMP)	Nucleotide	Pyrimidine Metabolism, Cytidine containing	2959	LC/MS Pos	105	1181	323.9	84-52-6	66535	225079	C05822		1	0.5293	0.5799	0.5293	0.7645	0.5293	0.6496	0.5293	0.6433	0.5293	0.9411	0.5293	1.3652	1.4427	1.5785	1.4284	1.4743	1.1164		0.991176	0.807619	0.981563	0.807619	1.43595	0.807619	2.08306	2.20131	2.40851	2.17949	2.24952	1.70343		1	0.00285152
1499	cytidine 5'-diphosphocholine	Lipid	Phospholipid Metabolism	34418	LC/MS Pos	1220	777	489.1	33818-15-4	13804	21531769	C00307	HMDB01413	1.2094	1.23	1.2837	1.1108	1.2134	1.0861	0.6629	0.6173	0.6827	0.7034	0.7814	0.6834	1.0041	0.9923	1.1432	0.9959	1.0259	0.9874		0.557574	0.519219	0.574228	0.591639	0.657246	0.574817	0.844562	0.834637	0.961561	0.837665	0.862898	0.830516		1.17224e-07	0.0018696
2793	cytidine 5'-monophosphate (5'-CMP)	Nucleotide	Pyrimidine Metabolism, Cytidine containing	2372	LC/MS Pos	282	887	324	63-37-6	6131	5414497	C00055	HMDB00095	0.9452	0.9618	0.9758	1.0295	0.9282	0.8307	1.1078	0.9554	1.1331	0.9813	0.9989	1.0357	0.9526	1.1404	1.072	1.0737	1.0011	1.0512		1.17203	1.01079	1.19879	1.03819	1.05681	1.09575	1.00783	1.20652	1.13415	1.13595	1.05914	1.11215		0.0462503	0.0210181
2791	cytidine triphosphate	Nucleotide	Pyrimidine Metabolism, Cytidine containing	2844	LC/MS Neg	281	581	482	36051-68-0	6176	573	C00063	HMDB00082	1.202	1.2527	1.2507	1.1403	1.0198	0.8828	0.7016	0.7661	0.7189	0.7349	0.7092	0.7768	0.9944	1.1718	0.8716	1.0056	1.0536	1.2389		0.623802	0.681149	0.639183	0.653409	0.630559	0.690663	0.884134	1.04186	0.774951	0.894092	0.936769	1.10152		0.00103281	0.414107
1505	cytidine-5'-diphosphoethanolamine	Lipid	Phospholipid Metabolism	34410	LC/MS Pos	100001407	765	447	72842-05-8	123727	287	C00570	HMDB01564	1.1664	1.1094	1.2638	1.1636	1.1636	1.0492	0.967	0.9805	1.2114	0.9533	1.0195	1.1295	0.8603	0.9754	0.9713	0.7792	0.8726	0.6759		0.838924	0.850636	1.05095	0.827039	0.884471	0.979902	0.746356	0.846212	0.842655	0.675998	0.757027	0.586379		0.0599911	0.00031243
1312	deoxycarnitine	Lipid	Carnitine Metabolism	36747	LC/MS Pos	100001662	759	146.1	6249-56-5	134	705	C01181	HMDB01161	0.9949	0.9282	1.0722	1.0197	1.0051	0.8136	1.5438	1.1745	1.3535	1.356	1.2746	1.228	0.674	0.6761	0.7737	0.6488	0.6932	0.7097		1.58781	1.20798	1.39208	1.39466	1.31093	1.26301	0.693214	0.695373	0.795756	0.667295	0.712961	0.729931		0.00029679	5.03971e-05
2728	diadenosine triphosphate	Nucleotide	Purine Metabolism, Adenine containing	47397	LC/MS Neg	100002712	1196.6	754.994	56432-02-1			C06197	HMDB01155	1.0293	1.0612	1.1389	1.0609	1.0263	0.7841	0.9674	0.9167	1.1118	0.8569	0.8001	0.9737	0.841	0.8274	0.919	0.8085	0.8555	0.8284		0.951432	0.901569	1.09345	0.842756	0.786893	0.957628	0.827118	0.813743	0.903831	0.795155	0.841379	0.814726		0.260416	0.00828716
1117	dihomo-linoleate (20:2n6)	Lipid	Polyunsaturated Fatty Acid (n3 and n6)	17805	LC/MS Neg	1231	5722	307.3	2091-39-6	6439848	4944228	C16525	HMDB05060	0.9001	1	1.1986	0.4105	0.8613	0.9185	0.4105	0.646	0.7576	0.4105	0.7891	0.4105	1.7147	1.5354	1.3406	1.1812	1.5735	1.3328		0.465683	0.732842	0.859444	0.465683	0.895179	0.465683	1.94521	1.7418	1.52082	1.33999	1.78503	1.51197		0.0374288	0.00167987
374	dimethylarginine (SDMA + ADMA)	Amino Acid	Urea cycle; Arginine and Proline Metabolism	36808	LC/MS Pos	100001810	812	203.2	102783-24-4	123831	110375	C03626	HMDB01539	1.0661	1.2611	1.4611	1.2891	0.866	0.8987	1.0763	1.2014	0.8787	1.0362	1.094	1.0359	0.502	0.7533	0.8187	0.9641	0.8134	0.8989		0.943833	1.05354	0.770553	0.908668	0.959355	0.908405	0.440216	0.660587	0.717937	0.845442	0.71329	0.788267		0.430899	0.0134676
1103	docosapentaenoate (n3 DPA; 22:5n3)	Lipid	Polyunsaturated Fatty Acid (n3 and n6)	32504	LC/MS Neg	100001181	5574	329.4	2234-74-4	6441454		C16513	HMDB01976	0.784	0.8838	0.9305	0.784	1.193	0.9054	0.784	0.784	0.8661	0.784	0.784	0.784	1.4051	1.0695	1.2692	1.3555	0.8992	1.3485		0.858285	0.858285	0.948164	0.858285	0.858285	0.858285	1.53823	1.17084	1.38946	1.48393	0.9844	1.47627		0.0608077	0.0120354
1086	eicosenoate (20:1)	Lipid	Long Chain Fatty Acid	33587	LC/MS Neg	100001335	5955	309.4		5282768	4445895		HMDB02231	1.0117	1.1213	1.262	0.8668	1.1687	1.0483	0.862	0.6471	0.8951	0.7595	0.9883	0.9828	0.8748	0.9834	1.3138	1.1602	1.2016	1.3597		0.798296	0.599278	0.82895	0.703371	0.915262	0.910169	0.81015	0.910724	1.21671	1.07446	1.1128	1.25921		0.016483	0.483678
3206	ergothioneine	Xenobiotics	Food Component/Plant	37459	LC/MS Pos	100002154	847	230.2	58511-63-0	3032311	2297320	C05570	HMDB03045	0.9739	0.9876	1.0028	0.9972	0.9297	1.0095	1.1884	0.9309	1.1401	0.9637	1.1458	0.8569	0.4988	1.3368	1.4434	1.1998	0.9424	1.1969		1.2084	0.946566	1.15929	0.979918	1.16508	0.87132	0.507194	1.3593	1.46769	1.21999	0.958259	1.21704		0.384808	0.430005
1091	erucate (22:1n9)	Lipid	Long Chain Fatty Acid	1552	LC/MS Neg	1087	6273.3	337.4	112-86-7	5281116	7924	C08316	HMDB02068	0.9073	1.084	1.0007	0.7906	0.8154	1	0.7906	1.0752	0.8896	0.8214	0.9924	0.9553	0.9679	1.1348	1.3932	1.3068	1.2738	1.4981		0.847374	1.15241	0.953483	0.880386	1.06367	1.0239	1.03741	1.21629	1.49325	1.40064	1.36527	1.60568		0.853051	0.00446423
2847	flavin adenine dinucleotide (FAD)	Cofactors and Vitamins	Riboflavin Metabolism	2134	LC/MS Neg	327	2413	784.1	146-14-5;84366-81-4	643975	559059	C00016	HMDB01248	1.2852	1.1361	1.2233	1.2272	1.0766	0.7912	1.0335	0.9713	0.9862	0.8326	0.9095	1.0961	0.9838	1.0138	1.0221	0.9392	0.9862	0.8728		0.920084	0.86471	0.877975	0.741231	0.809692	0.975815	0.875838	0.902546	0.909935	0.836133	0.877975	0.777019		0.0944378	0.0913911
2848	flavin mononucleotide (FMN)	Cofactors and Vitamins	Riboflavin Metabolism	15797	LC/MS Neg	100000251	2395	455.1	130-40-5	710	690	C00061	HMDB01520	0.9257	1	1.0555	1.2005	0.8754	0.8552	0.9524	0.8819	0.8976	0.9371	0.8552	1.1416	1.2953	0.9921	1.325	1.2293	1.0536	1.1337		0.966527	0.894982	0.910915	0.951	0.867886	1.15853	1.31451	1.00682	1.34465	1.24753	1.06923	1.15052		0.556875	0.0345192
2882	folate	Cofactors and Vitamins	Folate Metabolism	1826	LC/MS Pos	328	2606	442	59-30-3	6037	5815	C00504	HMDB00121	0.7885	0.7748	1.239	0.6303	0.8679	0.7088	1.2696	0.9512	0.9265	1.1215	1.0488	1.1273	0.9254	1.1545	1.3439	1.4105	0.8759	1.1087		1.52069	1.13932	1.10974	1.3433	1.25622	1.35025	1.10842	1.38283	1.60969	1.68946	1.04913	1.32797		0.0400519	0.0350425
432	gamma-glutamylalanine	Peptide	Gamma-glutamyl Amino Acid	37063	LC/MS Pos	100001843	1108	219	5875-41-2	440103	389104		HMDB29142	2.4433	2.373	1.8296	1.8075	2.1006	1.9782	0.9945	1.0095	0.9519	1.0055	0.9703	1.1029	0.7207	0.8747	0.7834	0.8649	0.7481	0.6516		0.476133	0.483315	0.455738	0.4814	0.464547	0.528032	0.345047	0.418777	0.375066	0.414085	0.358165	0.311964		0.0001361	2.78371e-05
433	gamma-glutamylcysteine	Peptide	Gamma-glutamyl Amino Acid	1778	LC/MS Pos	1036	1274	251.1	636-58-8	842	819	C00669	HMDB01049	0.9572	0.8701	1.0069	0.9536	0.9587	1.293	2.8417	2.4442	3.2737	2.3571	2.8087	2.8147	0.5583	0.8785	1	0.5583	0.6698	0.6426		2.82311	2.42821	3.25229	2.34168	2.79033	2.79629	0.554649	0.872754	0.99346	0.554649	0.665419	0.638397		3.09819e-07	0.0127028
434	gamma-glutamylglutamate	Peptide	Gamma-glutamyl Amino Acid	36738	LC/MS Pos	331	1036	277.1	1116-22-9	92865	83831	C05282	HMDB11737	1.588	1.5648	1.3323	1.6438	1.2837	1.0376	0.9121	1.1835	0.9151	1.0426	0.9177	0.8772	1.2072	0.8336	0.5933	0.8773	0.9624	0.8729		0.64763	0.840335	0.64976	0.74029	0.651606	0.622849	0.857163	0.591891	0.421268	0.62292	0.683345	0.619796		0.00222434	0.00201443
438	gamma-glutamylisoleucine*	Peptide	Gamma-glutamyl Amino Acid	34456	LC/MS Pos	100001485	2644	261.2		14253342	21403145		HMDB11170	1.0494	0.791	1.1667	0.9506	1.0719	0.8967	0.6117	0.482	0.6302	0.6611	0.6682	0.5567	1.1206	1.2678	1.415	1.3071	1.1435	1.1018		0.619307	0.487994	0.638037	0.669321	0.67651	0.563623	1.13454	1.28357	1.4326	1.32336	1.15772	1.1155		0.00010209	0.00986293
439	gamma-glutamylleucine	Peptide	Gamma-glutamyl Amino Acid	18369	LC/MS Pos	1268	2744	261.2	2566-39-4	151023	133115		HMDB11171	1.0284	0.951	0.9761	1.0239	1.0722	0.8851	0.7728	0.7178	0.7333	0.684	0.7802	0.7669	1.3457	1.3188	1.4529	1.3122	1.2861	1.2042		0.78104	0.725454	0.741119	0.691293	0.788519	0.775077	1.36005	1.33286	1.46839	1.32619	1.29981	1.21704		1.28223e-05	1.61245e-05
442	gamma-glutamylphenylalanine	Peptide	Gamma-glutamyl Amino Acid	33422	LC/MS Pos	100000491	2846	295.1	7432-24-8	111299	99868		HMDB00594	0.8572	1.041	1.0141	0.9124	1.2402	1.0663	0.8683	0.7808	1.0672	0.8635	0.986	1.0036	0.9964	1.1902	1.0486	0.8154	0.9026	1.026		0.849719	0.764092	1.04436	0.845022	0.964901	0.982124	0.975078	1.16473	1.02616	0.797951	0.883285	1.00404		0.210669	0.744779
443	gamma-glutamylthreonine*	Peptide	Gamma-glutamyl Amino Acid	33364	LC/MS Pos	100001314	977	249.1	5652-48-2		21403107		HMDB29159	0.9982	0.9824	0.9183	0.9705	0.9593	0.8813	1.1014	1.0781	1.2189	1.1611	1.21	1.1669	0.9412	1.0497	1.1188	0.9969	0.9985	1.0015		1.15734	1.13285	1.28081	1.22007	1.27145	1.22616	0.989002	1.10301	1.17562	1.04753	1.04921	1.05236		3.76193e-05	0.0548538
446	gamma-glutamylvaline	Peptide	Gamma-glutamyl Amino Acid	32393	LC/MS Pos	100001126	2040	247.2	2746-34-1	7015683			HMDB11172	1.054	1.0369	1.0448	0.9894	0.9564	0.8205	0.7785	0.7807	0.7528	0.675	0.7516	0.7178	1.0548	1.213	1.2232	1.0451	1.0826	1.0106		0.791427	0.793663	0.7653	0.686208	0.76408	0.729719	1.07231	1.23314	1.24351	1.06245	1.10058	1.02738		0.000117965	0.0409002
41	glutamate	Amino Acid	Glutamate Metabolism	57	LC/MS Pos	561	700	148.1	56-86-0	611	591	C00025	HMDB00148	1.1118	1.0042	0.9958	1.0439	0.9036	0.8773	0.9668	0.8333	0.9349	0.8742	0.8926	0.9709	1.1348	1.1649	1.203	1.1892	1.1333	1.0782		0.977125	0.842199	0.944884	0.883536	0.902133	0.981269	1.14692	1.17734	1.21585	1.2019	1.1454	1.08971		0.0960479	0.00246667
52	glutamate, gamma-methyl ester	Amino Acid	Glutamate Metabolism	33487	LC/MS Pos	100001103	1062	162.1	1499-55-4	68662	66546			1.2007	0.9261	1.0181	2.2584	0.8799	0.9819	0.8991	0.8062	0.6558	0.6182	0.7504	0.6955	1.0342	1.4906	1.8021	1.3357	1.534	1.2984		0.742536	0.665813	0.541603	0.51055	0.61973	0.57439	0.854111	1.23104	1.48829	1.10311	1.26688	1.0723		0.055457	0.410977
42	glutamine	Amino Acid	Glutamate Metabolism	53	LC/MS Pos	563	684	147.2	56-85-9	5961	5746	C00064	HMDB00641	0.757	1.0756	1.0397	0.8377	0.7369	0.7158	1.1473	1.0983	1.3057	1.3416	1.0819	1.0414	0.6838	0.7296	1.102	0.9603	0.4663	0.5663		1.33337	1.27643	1.51746	1.55918	1.25737	1.2103	0.7947	0.847928	1.28073	1.11604	0.541926	0.658144		0.00378721	0.37448
417	glutathione, oxidized (GSSG)	Amino Acid	Glutathione Metabolism	27727	LC/MS Pos	448	1535	613.1	103239-24-3	65359	58835	C00127	HMDB03337	0.828	0.941	1.0711	0.9086	0.9254	0.7633	0.9731	0.9258	0.9014	1.0183	1.0179	0.9821	1.0579	1.0228	1.2134	1.1516	1.0962	1.0207		1.07379	1.02159	0.994667	1.12366	1.12322	1.08372	1.16736	1.12863	1.33895	1.27075	1.20962	1.12631		0.207758	0.00544064
416	glutathione, reduced (GSH)	Amino Acid	Glutathione Metabolism	2127	LC/MS Pos	496	1274	308.1	70-18-8	124886	111188	C00051	HMDB00125	1.1485	1.0174	1.0894	1.1628	1.0164	0.9827	0.9945	0.9775	1.0055	0.9381	1.0071	0.9742	0.6887	1.0998	1.1158	0.9679	0.9118	0.9447		0.929845	0.91395	0.94013	0.877112	0.941626	0.910865	0.643926	1.0283	1.04326	0.904974	0.852521	0.883282		0.0363186	0.133698
1500	glycerophosphorylcholine (GPC)	Lipid	Phospholipid Metabolism	15990	LC/MS Pos	100000269	694	258.1	28319-77-9	71920	571409	C00670	HMDB00086	1.1028	1.086	1.063	1.1317	1.0818	1.0508	0.4207	0.4008	0.4077	0.422	0.4094	0.4301	0.9849	0.9944	1.049	1.0271	1.0005	0.9995		0.387379	0.369055	0.375409	0.388576	0.376974	0.396034	0.906892	0.91564	0.965915	0.94575	0.921257	0.920336		1.30725e-13	0.000527693
2069	glycocholate	Lipid	Primary Bile Acid Metabolism	18476	LC/MS Neg	342	5104	464.4	475-31-0;863-57-0	10140	9734	C01921	HMDB00138	0.4151	0.4151	0.4151	1.3792	9.718	15.7168	0.8428	0.4151	0.4151	0.4151	17.5974	0.6726	0.4151	0.4611	1.1015	1	0.4151	0.7686		0.180218	0.088762	0.088762	0.088762	3.7629	0.143824	0.088762	0.0985983	0.235537	0.213833	0.088762	0.164352		0.86428	0.678071
585	glycylvaline	Peptide	Dipeptide	18357	LC/MS Pos	100000487	1572	175.1	1963-21-9	97417	2006926		HMDB28854	0.8413	0.9909	0.9458	0.9916	1.2515	1.0263	0.8795	0.9683	1.0831	0.7816	0.7816	1	1.1243	1.2266	1.4637	1.1467	1.1522	0.9201		0.872606	0.96071	1.07461	0.775474	0.775474	0.992162	1.11549	1.21699	1.45223	1.13771	1.14317	0.912888		0.244735	0.0999717
2738	guanine	Nucleotide	Purine Metabolism, Guanine containing	32352	LC/MS Pos	172	1022	152.1	73-40-5	764	744	C00242	HMDB00132	1.0176	1.161	0.914	0.7932	0.7313	0.9824	1.4167	1.942	1.6772	1.1561	1.7787	1.484	0.6685	0.7276	0.9065	0.5358	0.6001	1.2089		1.51803	2.0809	1.79716	1.23879	1.90592	1.59014	0.716314	0.779641	0.971337	0.574123	0.643022	1.29537		0.000630916	0.214079
2737	guanosine	Nucleotide	Purine Metabolism, Guanine containing	1573	LC/MS Neg	1099	1675	282.1	118-00-3	6802	6544	C00387	HMDB00133	0.9999	1.0139	0.9749	1.0202	1.0001	0.8416	3.9798	3.8015	4.0557	3.8458	3.4379	4.0289	0.2139	0.2143	0.2169	0.2264	0.1822	0.2033		4.08143	3.89857	4.15927	3.94401	3.52569	4.13178	0.219362	0.219772	0.222439	0.232181	0.186853	0.208491		4.59803e-11	1.04409e-10
2732	guanosine 5'- monophosphate (5'-GMP)	Nucleotide	Purine Metabolism, Guanine containing	2849	LC/MS Pos	347	1300	364	5550-12-09	6804	741	C00144	HMDB01397	0.5887	1.1566	1.2238	0.5887	0.8726	1.2072	0.6568	0.5887	1.0329	0.5887	0.5887	0.5887	0.9671	0.7705	1.1123	1.1894	0.7975	0.5887		0.699021	0.626543	1.0993	0.626543	0.626543	0.626543	1.02927	0.82003	1.1838	1.26586	0.848765	0.626543		0.146254	0.822599
982	guanosine 5'-diphospho-fucose	Carbohydrate	Nucleotide Sugar	15903	LC/MS Neg	335	797	588.1	15839-70-0		21402997			1.1011	0.9699	1.003	1.0142	1.1004	0.7711	0.997	0.9155	0.7875	0.8789	0.7916	1.1618	1.0033	1.0503	1.1243	0.8875	1.0973	0.7779		1.00374	0.921691	0.792825	0.884843	0.796953	1.16966	1.01008	1.0574	1.1319	0.893501	1.10472	0.78316		0.371209	0.966341
3843	HEPES	Xenobiotics	Chemical	21248	LC/MS Neg	100000843	1033	237.2	7365-45-9	23831	22278			0.9352	1.0863	1.1605	0.9109	0.9965	0.8599	1.0538	0.9591	0.977	0.9653	0.8645	0.9894	1.0462	1.042	1.2282	1.1445	1.0673	1.0035		1.06278	0.967273	0.985326	0.973526	0.871867	0.997832	1.05512	1.05088	1.23867	1.15425	1.0764	1.01205		0.666807	0.121691
1289	hexanoylcarnitine	Lipid	Fatty Acid Metabolism(Acyl Carnitine)	32328	LC/MS Pos	100000781	3174	260.2	6920-35-0	6426853	4932273		HMDB00705	0.6953	1.1298	1.0116	0.7938	1.2758	0.6953	0.9819	0.976	1.3327	0.9884	0.7834	1.0178	1.1181	0.8288	1.2088	0.7759	0.6953	1.0237		1.05174	1.04542	1.42749	1.0587	0.839117	1.09019	1.19762	0.887746	1.29477	0.831084	0.744751	1.09651		0.530738	0.951047
2931	hippurate	Xenobiotics	Benzoate Metabolism	15753	LC/MS Neg	100000014	2136	178.1	495-69-2	464	451	C01586	HMDB00714	0.6143	0.8875	0.9382	0.6318	2.8312	2.5928	1.1303	0.9458	0.8212	0.9925	5.1966	1.2516	0.8781	1.0075	1.2739	1.2172	0.8639	1.1076		0.798253	0.667954	0.579957	0.700935	3.67	0.883919	0.620142	0.711528	0.899668	0.859625	0.610113	0.782222		0.297953	0.414374
58	histidine	Amino Acid	Histidine Metabolism	59	LC/MS Neg	355	757	154.1	5934-29-2	6274	752	C00135	HMDB00177	1.0497	1.1983	1.2606	1.0007	0.9993	0.8982	1.1717	1.0986	1.0675	1.1376	0.9703	1.1423	0.7681	0.8768	0.8731	0.9263	0.7793	0.7742		1.0973	1.02884	0.999719	1.06537	0.908691	1.06977	0.719329	0.821128	0.817662	0.867485	0.729818	0.725042		0.641461	0.00355265
352	hypotaurine	Amino Acid	Methionine, Cysteine, SAM and Taurine Metabolism	590	LC/MS Pos	358	674	110.1	300-84-5	107812	96959	C00519	HMDB00965	0.6983	0.666	0.57	0.623	0.636	0.6952	1.0812	0.9303	1.2542	1.008	1.1791	1.1771	0.4314	1.0081	1.2396	0.992	1.0999	1.2646		1.6683	1.43546	1.93524	1.55536	1.81936	1.81628	0.665655	1.55551	1.91272	1.53067	1.69716	1.95129		6.44877e-06	0.0172136
2683	hypoxanthine	Nucleotide	Purine Metabolism, (Hypo)Xanthine/Inosine containing	3127	LC/MS Pos	171	1347	137.1	68-94-0	790	768	C00262	HMDB00157	0.9858	1.0161	1.2651	0.7398	1.0565	0.8359	1.3467	1.0142	1.379	1.0911	1.2106	0.9776	0.7865	0.7227	1.0467	0.544	0.5397	0.657		1.36971	1.03153	1.40256	1.10974	1.23129	0.994304	0.799939	0.735049	1.06459	0.553295	0.548922	0.668226		0.0966153	0.0320288
70	imidazole lactate	Amino Acid	Histidine Metabolism	15716	LC/MS Pos	100000263	778	157.1	14403-45-3	440129	389128	C05568	HMDB02320	1	1.5298	1.9459	1.4754	1.9424	1.4927	0.4553	0.4553	0.4553	0.7714	0.5119	0.4553	0.4553	0.7194	0.4553	0.4553	0.7109	0.4553		0.291044	0.291044	0.291044	0.493107	0.327225	0.291044	0.291044	0.459867	0.291044	0.291044	0.454433	0.291044		0.00433691	0.00433691
221	indolelactate	Amino Acid	Tryptophan Metabolism	18349	LC/MS Pos	100000463	3519	206.1	832-97-3	92904	83867	C02043	HMDB00671	1.3519	1.6421	1.3446	0.9803	1.0197	1.0449	0.9118	0.904	1.0725	0.9061	0.8315	0.8156	1.1089	1.3769	0.973	0.951	0.5961	1.2527		0.740949	0.734611	0.871538	0.736317	0.675696	0.662775	0.901117	1.1189	0.790682	0.772804	0.484404	1.01797		0.0271779	0.251411
2682	inosine	Nucleotide	Purine Metabolism, (Hypo)Xanthine/Inosine containing	1123	LC/MS Neg	361	1600	267.2	58-63-9	6021	21241953	C00294	HMDB00195	0.9509	0.981	1.0375	1.019	1.0265	0.8919	2.5471	2.4093	2.4503	2.3609	2.2839	2.633	0.3185	0.3417	0.3939	0.3334	0.3752	0.3452		2.58729	2.44731	2.48896	2.39815	2.31994	2.67454	0.323525	0.347091	0.400115	0.338661	0.38112	0.350647		1.67783e-10	2.4921e-10
849	Isobar: fructose 1,6-diphosphate, glucose 1,6-diphosphate, myo-inositol 1,4 or 1,3-diphosphate	Carbohydrate	Glycolysis, Gluconeogenesis, and Pyruvate Metabolism	36984	LC/MS Neg	100002180	572	339						1.2058	1.2214	1.2309	0.8796	1.0596	0.9583	1.0565	0.8638	1.0062	0.9914	0.8355	0.9938	1.1377	1.0136	1.1037	0.8907	0.959	0.842		0.96696	0.790591	0.920923	0.907377	0.76469	0.909573	1.04128	0.927695	1.01016	0.815211	0.877723	0.770639		0.0870461	0.220675
969	Isobar: glucose, fructose, mannose, galactose, allose, altrose, etc.	Carbohydrate	Fructose, Mannose and Galactose Metabolism	32999	LC/MS Neg	100004490	708	179.2						0.7628	0.8832	0.9786	0.7051	0.7871	0.8104	1.2014	1.1049	1.1518	1.0712	0.9911	1.1637	1.0116	1.0089	1.2227	1.1684	0.9556	0.9539		1.46298	1.34547	1.40258	1.30443	1.20689	1.41707	1.23186	1.22857	1.48892	1.4228	1.16366	1.16159		0.000163166	0.00346069
310	isobutyrylcarnitine	Amino Acid	Leucine, Isoleucine and Valine Metabolism	33441	LC/MS Pos	100001055	1941	232.2	25518-49-4	168379			HMDB00736	0.9861	0.8677	1.0302	0.7884	1.0668	0.8115	1.628	1.5121	1.5842	1.384	1.5134	1.3888	0.7751	0.7529	1.0139	0.8178	0.7622	0.7039		1.75978	1.6345	1.71243	1.49603	1.6359	1.50122	0.83784	0.813843	1.09597	0.883997	0.823896	0.760877		3.59134e-06	0.095434
293	isoleucine	Amino Acid	Leucine, Isoleucine and Valine Metabolism	1125	LC/MS Pos	376	1614	132.1	73-32-5	6306	769	C00407	HMDB00172	1.075	0.9841	1.077	0.9796	1.0159	0.9709	0.8723	0.869	0.7644	0.7767	0.7711	0.8735	1.1147	1.138	1.3593	1.2552	1.0928	1.092		0.857649	0.854404	0.751561	0.763654	0.758148	0.858828	1.09598	1.11889	1.33647	1.23412	1.07444	1.07366		6.5524e-05	0.00855
273	isovalerylcarnitine	Amino Acid	Leucine, Isoleucine and Valine Metabolism	34407	LC/MS Pos	100001393	2533	246.2	31023-24-2	6426851	4932271		HMDB00688	1.0784	1.1043	0.9683	0.9888	1.1429	0.9417	1.0337	1.0112	1.1883	1.0263	1.0241	1.0173	0.5293	0.5624	0.6936	0.6378	0.5184	0.6972		0.996433	0.974745	1.14546	0.9893	0.987179	0.980625	0.510218	0.542125	0.668595	0.614806	0.499711	0.672065		0.575174	3.44483e-06
227	kynurenine	Amino Acid	Tryptophan Metabolism	15140	LC/MS Pos	100000265	1902	209.1	2922-83-0	161166	141580	C00328	HMDB00684	1.1272	0.9764	0.9829	1.1278	1.3333	0.9342	0.9824	1.1807	1.1964	1.0838	1.3551	1.1029	1.0171	0.8517	0.7607	0.7252	0.8445	0.6696		0.909377	1.09294	1.10747	1.00324	1.25437	1.02092	0.941498	0.788392	0.704156	0.671295	0.781727	0.619828		0.400197	0.00653367
859	lactate	Carbohydrate	Glycolysis, Gluconeogenesis, and Pyruvate Metabolism	33830	LC/MS Neg	482	670	89.1	79-33-4	612	592	C00186	HMDB00190	1.5471	2.2455	2.4477	1.6718	2.1552	2.2217	1.0548	0.7491	0.7243	0.8094	0.8308	0.939	1.0055	0.7831	0.9945	1.0371	0.6526	0.6521		0.514997	0.365742	0.353633	0.395183	0.405631	0.458459	0.490927	0.382342	0.485556	0.506355	0.318626	0.318382		0.00020055	2.50337e-05
265	leucine	Amino Acid	Leucine, Isoleucine and Valine Metabolism	60	LC/MS Pos	397	1674	132.2	61-90-5	6106	5880	C00123	HMDB00687	0.9776	1.0445	1.1049	0.9503	1.0388	0.8832	0.8815	0.7856	0.7574	0.7947	0.7963	0.7976	1.118	1.111	1.3597	1.2886	1.1104	1.0224		0.881603	0.785692	0.757488	0.794793	0.796393	0.797693	1.11813	1.11113	1.35986	1.28875	1.11053	1.02252		0.00507487	0.0205111
80	lysine	Amino Acid	Lysine Metabolism	1301	LC/MS Pos	407	603	147.2	56-87-1	5962	5747	C00047	HMDB00182	0.9785	1.284	1.4737	0.5716	1	1.1321	1.0162	0.7986	0.8924	1.2335	0.5716	0.8057	1.0904	0.5716	1.5787	0.5716	0.8889	0.7054		0.946785	0.744049	0.831441	1.14924	0.532555	0.750664	1.01592	0.532555	1.47086	0.532555	0.828181	0.657215		0.256732	0.413983
1038	malate	Energy	TCA Cycle	1303	LC/MS Neg	409	603	133.1	6915-15-7	525	510	C00149	HMDB00156	1.0022	1.2321	1.0529	1.1532	1.0611	0.9978	1.0215	1.1517	1.042	0.9802	0.995	1.041	0.7003	0.8174	0.8576	0.7856	0.7789	0.7319		0.943025	1.06322	0.96195	0.904897	0.91856	0.961027	0.6465	0.754604	0.791716	0.725247	0.719062	0.675673		0.34447	4.18714e-05
1119	mead acid (20:3n9)	Lipid	Polyunsaturated Fatty Acid (n3 and n6)	35174	LC/MS Neg	100001472	5642	305.4	20590-32-3	5312531	4471956		HMDB10378	0.7554	0.9496	1.7809	0.6942	1.0507	0.309	0.2896	0.4557	1.0504	0.4636	0.8032	0.5792	2.3088	1.6119	1.8327	1.3023	2.3494	1.6117		0.313658	0.493556	1.13766	0.502112	0.869923	0.627315	2.5006	1.7458	1.98495	1.41048	2.54457	1.74559		0.199479	0.00607896
325	methionine	Amino Acid	Methionine, Cysteine, SAM and Taurine Metabolism	1302	LC/MS Pos	415	1252	150.1	63-68-3	6137	5907	C00073	HMDB00696	1.1783	1.1797	1.3595	1.2727	1.2956	1.1625	1.1396	0.9707	0.994	0.8939	0.999	1.001	0.8836	0.8874	1.058	0.9722	0.795	0.7704		0.918008	0.78195	0.80072	0.720084	0.804747	0.806358	0.711787	0.714848	0.852275	0.783159	0.640415	0.620598		0.000372137	8.56707e-05
2788	N-acetyl-beta-alanine	Nucleotide	Pyrimidine Metabolism, Uracil containing	37432	LC/MS Pos	100002102	1460	132.1	3025-95-4	76406	68881	C01073		0.9166	1.084	1.1618	0.6815	1.1987	1.5405	1.0362	0.8083	1.1786	0.7195	0.7732	1.0707	0.8895	1.1391	0.9051	0.8131	0.9638	1.1011		0.944418	0.736705	1.07421	0.65577	0.704714	0.975862	0.810712	1.0382	0.824931	0.741079	0.878431	1.00357		0.264833	0.341739
28	N-acetylalanine	Amino Acid	Alanine and Aspartate Metabolism	1585	LC/MS Neg	1110	882	130.1	97-69-8	88064	79449	C02847	HMDB00766	1.824	2.0197	1.8764	1.9751	1.5801	1.3244	0.7948	0.9185	1	0.8656	0.7942	0.6953	0.9532	1.1296	0.9995	1.0372	0.8284	0.6953		0.4499	0.51992	0.566054	0.489976	0.44956	0.393577	0.539562	0.639414	0.565771	0.587111	0.468919	0.393577		1.34334e-05	6.33181e-05
34	N-acetylaspartate (NAA)	Amino Acid	Alanine and Aspartate Metabolism	22185	LC/MS Pos	100000787	1222	176.1	997-55-7;997-55-7	65065	58576	C01042	HMDB00812	1.5804	1.4911	1.0747	1.5563	1.6757	1.3904	1.0896	0.9228	0.9055	0.8074	1.1254	1.0569	0.842	0.5571	0.9431	0.8427	0.6945	0.5328		0.745569	0.631435	0.619597	0.552471	0.770066	0.723194	0.576147	0.381201	0.645325	0.576626	0.475218	0.364574		0.000778237	6.21882e-05
326	N-acetylmethionine	Amino Acid	Methionine, Cysteine, SAM and Taurine Metabolism	1589	LC/MS Neg	1083	1805	190.1	65-82-7	448580	395338	C02712	HMDB11745	2.0608	2.5731	2.5373	2.1581	1.8982	1.7675	0.951	0.9578	0.948	1.0422	0.8648	0.8097	0.6537	1.1588	1.1461	0.8604	0.8252	0.9444		0.439092	0.442232	0.437707	0.4812	0.399292	0.373851	0.301824	0.535037	0.529173	0.39726	0.381008	0.436045		0.000162893	1.34766e-05
1008	N-acetylneuraminate	Carbohydrate	Aminosugar Metabolism	32377	LC/MS Pos	1162	787	310	131-48-6	439197	10292217	C00270	HMDB00230	0.6666	0.7225	0.869	0.6067	0.6667	0.5412	1.0687	0.9992	1.0564	1.0008	0.9749	0.971	1.0364	1.0565	1.401	1.2132	1.1127	1.0955		1.57443	1.47205	1.55631	1.4744	1.43625	1.4305	1.52685	1.55646	2.06399	1.78732	1.63926	1.61392		0.000377237	6.2252e-05
10	N-acetylserine	Amino Acid	Glycine, Serine and Threonine Metabolism	37076	LC/MS Pos	100001851	1012	148	97-14-3	65249	58744		HMDB02931	2.1034	1.6038	2.0725	1.8357	1.8905	1.919	1.0188	0.6308	0.6787	0.9887	1.0656	0.9966	0.5517	1.0034	0.677	0.8609	0.7585	0.9558		0.535042	0.331276	0.356432	0.519234	0.55962	0.523383	0.289736	0.526954	0.355539	0.452118	0.39834	0.501956		2.74824e-06	7.62412e-07
15	N-acetylthreonine	Amino Acid	Glycine, Serine and Threonine Metabolism	33939	LC/MS Neg	100001274	846	160.1	17093-74-2	152204	3841173			1.4677	1.7459	1.3833	1.4654	1.4937	1.6107	1	0.7722	1.0516	0.918	1.4582	0.7651	0.8074	0.6768	0.8453	0.7872	0.8668	0.6768		0.654543	0.505438	0.688317	0.600871	0.954455	0.500791	0.528478	0.442995	0.553285	0.515256	0.567358	0.442995		0.0010368	2.95717e-07
378	N-delta-acetylornithine*	Amino Acid	Urea cycle; Arginine and Proline Metabolism	43249	LC/MS Pos	100004523	836.2	175.1		9920500	8096135			1.0737	1.1544	1.0794	1.0925	1.1995	0.9854	1.1413	1.0008	1.0704	0.949	1.1002	0.9992	0.7768	0.8804	0.8701	0.9116	0.7363	0.7565		1.03992	0.911905	0.975322	0.864706	1.00248	0.910447	0.707801	0.802199	0.792814	0.830628	0.670899	0.689304		0.22925	7.24438e-05
327	N-formylmethionine	Amino Acid	Methionine, Cysteine, SAM and Taurine Metabolism	2829	LC/MS Neg	194	1541	176.1	4289-98-9	439750	388809	C03145	HMDB01015	1.0689	1.1144	2.0343	1.5304	1.6295	0.9311	0.4608	0.4608	0.4608	0.4608	0.4608	0.4608	0.6672	0.4608	1.1476	0.5914	0.7453	0.8632		0.332764	0.332764	0.332764	0.332764	0.332764	0.332764	0.481814	0.332764	0.828732	0.427076	0.538213	0.623354		0.00277843	0.00890698
2710	N1-methyladenosine	Nucleotide	Purine Metabolism, Adenine containing	15650	LC/MS Pos	1242	1356	282.1	15763-06-1	27476	4573813	C02494	HMDB03331	1.4892	1.3842	1.327	1.3016	1.3831	1.0456	1.3054	1.0091	1.0098	0.8657	0.9852	0.9909	0.9327	0.9882	0.9189	0.9655	0.9421	0.8483		0.987605	0.763438	0.763968	0.654948	0.745357	0.749669	0.705638	0.747626	0.695197	0.730453	0.712749	0.641784		0.0130652	0.000910016
2744	N1-methylguanosine	Nucleotide	Purine Metabolism, Guanine containing	31609	LC/MS Pos	100001122	1850	298.1	2140-65-0	96373	86996		HMDB01563	0.9946	1.2485	1.2753	0.7634	0.8982	1.0054	1.5405	1.3068	1.4313	1.4015	1.2458	1.313	0.876	0.8982	0.8471	0.847	0.6485	0.6542		1.49433	1.26763	1.3884	1.35949	1.20846	1.27364	0.849743	0.871278	0.821709	0.821612	0.629062	0.634591		0.00400937	0.0302902
2746	N2,N2-dimethylguanosine	Nucleotide	Purine Metabolism, Guanine containing	35137	LC/MS Pos	100001412	2157	312.1	2140-67-2	92919	83878		HMDB04824	0.8229	1.0767	0.8164	0.7931	0.7955	0.5138	1.2755	1.2752	1.1063	1.1217	0.6436	1.3862	1.5185	0.9371	1.3577	1.0629	0.8537	0.8437		1.58829	1.58791	1.37759	1.39677	0.801428	1.72613	1.89088	1.1669	1.69064	1.32355	1.06305	1.0506		0.0284532	0.0569887
82	N6-acetyllysine	Amino Acid	Lysine Metabolism	36752	LC/MS Pos	100001734	1134	189.1	692-04-6	92832	83801	C02727	HMDB00206	1.1115	1.1269	1.2457	1.0911	1.1816	1.0454	1.1057	0.9756	1.0165	1.0065	0.9935	0.9483	0.6533	0.7451	0.9181	0.7277	0.75	0.734		0.975302	0.860545	0.896622	0.887801	0.876334	0.836465	0.576255	0.657229	0.809826	0.641881	0.661551	0.647438		0.00596238	8.93994e-06
2720	N6-carbamoylthreonyladenosine	Nucleotide	Purine Metabolism, Adenine containing	35157	LC/MS Pos	100001415	2656	413	24719-82-2	161466	141829		HMDB41623	0.9206	1.337	0.9423	1.0577	1.1425	0.9367	2.2414	1.8438	1.8721	1.9501	2.2438	2.0926	0.7317	0.7626	0.7557	0.6965	0.591	0.6083		2.12227	1.7458	1.7726	1.84645	2.12454	1.98138	0.69281	0.722068	0.715535	0.659481	0.559588	0.575969		1.60956e-06	0.000534394
2824	nicotinamide	Cofactors and Vitamins	Nicotinate and Nicotinamide Metabolism	594	LC/MS Pos	432	1267	123.1	98-92-0	936	911	C00153	HMDB01406	1.0407	1.1589	1.5282	1.0964	1.0885	0.6658	1.0994	0.9149	0.9327	0.9593	0.9242	0.8614	1.1131	0.9007	1.249	1.2559	0.7891	0.8379		1.00272	0.834446	0.85068	0.874941	0.842928	0.78565	1.01522	0.821494	1.13917	1.14546	0.719708	0.764217		0.254972	0.620009
2828	nicotinamide adenine dinucleotide (NAD+)	Cofactors and Vitamins	Nicotinate and Nicotinamide Metabolism	5278	LC/MS Pos	1310	1370	664	53-84-9	5893	5681	C00003	HMDB00902	0.9822	0.9504	0.9148	1.0918	1.0614	0.8555	0.8815	0.9155	0.9414	0.9428	0.9567	1.0258	1.0934	1.2802	1.3241	1.1749	1.1303	1.0178		0.903161	0.937996	0.964533	0.965967	0.980209	1.05101	1.12027	1.31166	1.35664	1.20377	1.15807	1.04281		0.455769	0.00853763
2830	nicotinamide adenine dinucleotide phosphate (NADP+)	Cofactors and Vitamins	Nicotinate and Nicotinamide Metabolism	32380	LC/MS Pos	429	1330	743.9	53-59-8 ;1184-16-3;24292-60-2	5886	5674	C00006	HMDB00217	1.5043	0.9519	1.3381	1.0951	1.1432	0.9678	1.0223	0.8389	0.9828	0.8452	0.7098	0.8764	0.8774	1.1235	1.2361	1.1691	0.8274	1.0172		0.876207	0.719016	0.842352	0.724416	0.608365	0.751157	0.752014	0.962945	1.05945	1.00203	0.709159	0.871836		0.0161787	0.286183
2832	nicotinamide adenine dinucleotide phosphate reduced (NADPH)	Cofactors and Vitamins	Nicotinate and Nicotinamide Metabolism	44703	LC/MS Neg	430	900	744.1	2646-71-1	5884	5673	C00005	HMDB00221	0.8899	1.3058	1.0352	1.3957	1.1665	0.7476	1	1.1316	1.1527	0.7031	0.9866	1.0405	0.7031	0.7374	0.7031	0.709	0.8104	0.7031		0.917333	1.03805	1.05741	0.644977	0.905041	0.954485	0.644977	0.676441	0.644977	0.650389	0.743407	0.644977		0.483974	0.00779583
2829	nicotinamide adenine dinucleotide reduced (NADH)	Cofactors and Vitamins	Nicotinate and Nicotinamide Metabolism	31475	LC/MS Neg	428	1554	664.1	58-68-4;606-68-8	439153	388299	C00004	HMDB01487	0.5829	2.243	0.6815	2.2319	0.5877	0.5829	0.5829	1.3185	0.5829	0.5829	0.5829	0.5829	0.5829	2.0501	0.6479	0.5829	0.5829	0.5829		0.506143	1.14488	0.506143	0.506143	0.506143	0.506143	0.506143	1.78014	0.562584	0.506143	0.506143	0.506143		0.129073	0.266554
2826	nicotinamide ribonucleotide (NMN)	Cofactors and Vitamins	Nicotinate and Nicotinamide Metabolism	22152	LC/MS Pos	1312	886	335.1	1094-61-7	14180	13553	C00455	HMDB00229	0.9439	1.3917	1.2358	0.9455	0.8428	0.7843	1.0035	0.8147	0.9965	0.6877	0.8569	0.777	1.2488	1.9068	1.2573	1.4176	1.5542	1.7136		0.97998	0.795605	0.973145	0.671582	0.836816	0.758789	1.21953	1.86211	1.22783	1.38437	1.51777	1.67344		0.156603	0.00661796
2833	nicotinate adenine dinucleotide (NAAD+)	Cofactors and Vitamins	Nicotinate and Nicotinamide Metabolism	15725	LC/MS Pos	100000118	1380	665	6450-77-7;104809-30-5	25246170				1.0331	0.9809	0.9063	1.0228	1.0145	0.8412	0.864	0.9225	0.9091	0.9389	0.9587	0.9855	1.0661	1.3436	1.2736	1.1516	1.2113	1.022		0.893978	0.954508	0.940643	0.971477	0.991964	1.01969	1.10309	1.39022	1.31779	1.19156	1.25333	1.05746		0.328606	0.0049966
426	norophthalmate*	Amino Acid	Glutathione Metabolism	39251	LC/MS Pos	100002287	989	276.1	1116-21-8	5489007	4590046		HMDB05766	1.5475	1.5179	1.4791	1.5294	1.3326	1.2412	0.977	0.957	1.0174	0.9813	1.0969	1.0519	0.9826	0.4669	0.4962	0.4741	0.4497	0.4521		0.677868	0.663992	0.705899	0.680852	0.761058	0.729836	0.681754	0.323947	0.344277	0.328943	0.312014	0.313679		0.000139872	0.00507487
425	ophthalmate	Amino Acid	Glutathione Metabolism	34592	LC/MS Pos	100001311	1457	290.1	495-27-2	7018721	7993181		HMDB05765	1.0354	0.979	0.9609	1.021	1.0926	0.978	0.829	0.8233	0.822	0.7335	0.89	0.8498	1.1435	1.2226	1.2941	1.062	1.1164	1.1068		0.819859	0.814221	0.812936	0.725412	0.880186	0.840429	1.13089	1.20912	1.27983	1.05029	1.10409	1.0946		7.49413e-05	0.00451156
142	p-cresol sulfate	Amino Acid	Phenylalanine and Tyrosine Metabolism	36103	LC/MS Neg	100001315	2896	187.1	3233-57-7	4615423	3806480	C01468	HMDB11635	0.6244	0.7322	0.8822	1.1705	9.4904	11.6578	1.0483	0.9517	0.8148	0.7914	15.4357	1.3402	0.9217	0.8668	1.5241	1.474	0.8173	1.2213		0.256125	0.232524	0.199076	0.193358	3.77132	0.327444	0.225194	0.211781	0.372375	0.360134	0.199686	0.298394		0.688921	0.810181
2849	pantothenate	Cofactors and Vitamins	Pantothenate and CoA Metabolism	1508	LC/MS Pos	1024	2218	220.1	137-08-6	6613	6361	C00864	HMDB00210	1.0305	1.0674	1.1147	0.9695	0.9296	0.8416	1.0445	1.0503	1.0497	1.0833	1.06	1.0789	0.5337	0.5438	0.6417	0.5876	0.4636	0.523		1.05269	1.05854	1.05793	1.0918	1.06832	1.08736	0.537887	0.548066	0.646734	0.592209	0.467237	0.527103		0.151163	2.95532e-06
3617	penicillin G	Xenobiotics	Drug	37468	LC/MS Pos	100002155	3314	335.2	69-57-8	5904	2259	C05551	HMDB15186	0.5176	0.6471	0.8525	0.5158	0.8059	0.6712	1.0288	1.0107	0.9893	0.957	0.9429	1.0979	1.036	1.142	1.3512	1.3697	1.1538	1.3157		1.53931	1.51223	1.48021	1.43188	1.41079	1.6427	1.55009	1.70869	2.0217	2.04938	1.72634	1.96858		0.000288867	3.73167e-05
3860	phenol red	Xenobiotics	Chemical	36817	LC/MS Neg	100001724	3650	353.1	143-74-8	4766	4602	C12600		0.7737	0.9983	1.2027	0.6703	0.7774	0.5884	1.1279	1.0359	0.9881	1.0044	0.8198	1.044	1.0017	1.0211	1.1432	1.2332	0.9919	0.9662		1.35056	1.2404	1.18316	1.20268	0.98164	1.2501	1.19945	1.22268	1.36888	1.47665	1.18771	1.15694		0.128432	0.0524361
120	phenylacetylglycine	Amino Acid	Phenylalanine and Tyrosine Metabolism	33945	LC/MS Neg	100001275	2377	192.1	500-98-1	68144	61452	C05598	HMDB00821	0.6605	0.9046	0.9978	0.7574	2.3095	1.9567	1.1372	1.0666	0.9885	0.9955	2.3999	1.1346	0.8967	0.9257	1.2633	1.2643	1.0022	0.9177		0.899387	0.843551	0.781783	0.78732	1.89803	0.897331	0.709181	0.732116	0.999117	0.999908	0.792618	0.725789		0.297953	0.46848
108	phenylalanine	Amino Acid	Phenylalanine and Tyrosine Metabolism	64	LC/MS Pos	460	2056	166.1	63-91-2	6140	5910	C00079	HMDB00159	1.0068	1.1156	1.06	1.0124	0.994	0.9281	1.0041	1.0877	1.0075	0.9724	0.998	1.0307	0.8499	0.9382	1.002	0.9131	0.793	0.8554		0.984911	1.06691	0.988246	0.953816	0.978927	1.011	0.833658	0.92027	0.982851	0.89565	0.777845	0.839052		0.929908	0.00950298
113	phenyllactate (PLA)	Amino Acid	Phenylalanine and Tyrosine Metabolism	22130	LC/MS Neg	100000774	2237	165.1	828-01-3	3848	3715	C05607	HMDB00779	1.1099	1.4817	1.7588	1.1621	1.7464	1.4534	0.6709	0.6848	0.724	0.8779	0.4973	0.7991	0.8891	1.2546	1.2736	0.7383	1.1027	0.8973		0.462036	0.471609	0.498605	0.604594	0.342481	0.550325	0.612307	0.86402	0.877105	0.508454	0.759409	0.617954		0.000139578	0.0142044
1052	phosphate	Energy	Oxidative Phosphorylation	34425	LC/MS Neg	461	627	97.1	7664-38-2	1061	1032	C00009	HMDB01429	0.9985	1.0015	0.9306	0.973	1.0033	1.0586	1.031	1.0156	1.1427	1.1185	0.9444	1.0359	1.0602	0.9958	0.993	0.998	0.9713	0.8956		1.03696	1.02147	1.14931	1.12497	0.949862	1.04189	1.06633	1.00156	0.998743	1.00377	0.976917	0.900779		0.14629	0.762378
1504	phosphoethanolamine	Lipid	Phospholipid Metabolism	1600	LC/MS Neg	1026	644	140.1	1071-23-4	1015	990	C00346	HMDB00224	1.1411	1.0173	0.9784	1.0624	1.0532	1.2046	0.601	0.5408	0.5394	0.5415	0.716	0.711	1.1965	0.9827	1.1839	1.2379	1.0288	0.8921		0.558464	0.502524	0.501223	0.503175	0.665324	0.660678	1.11182	0.913149	1.10011	1.15029	0.955986	0.828961		2.18604e-06	0.873167
386	pro-hydroxy-pro	Amino Acid	Urea cycle; Arginine and Proline Metabolism	35127	LC/MS Pos	100001167	960	229.2	18684-24-7	11673055	9847785		HMDB06695	1.0886	1.1416	1.5364	1.0296	1.0841	0.9896	0.875	0.9051	0.8962	0.7723	0.7312	0.7509	0.8643	1.1558	1.0457	1.3137	0.933	1.0104		0.764203	0.790492	0.782719	0.674508	0.638612	0.655817	0.754858	1.00945	0.913288	1.14735	0.814859	0.882458		0.00408901	0.403694
366	proline	Amino Acid	Urea cycle; Arginine and Proline Metabolism	1898	LC/MS Pos	480	796	116.1	147-85-3	145742	128566	C00148	HMDB00162	1.6818	1.7715	1.7417	1.6728	1.6062	1.393	0.7245	0.7304	0.8241	0.7439	0.7569	0.6619	1.0607	0.9861	1.119	1.0139	0.8994	0.9294		0.440559	0.444147	0.501125	0.452356	0.460261	0.402493	0.644998	0.599635	0.68045	0.61654	0.546914	0.565157		3.09625e-08	1.69462e-06
696	prolylglycine	Peptide	Dipeptide	40703	LC/MS Pos	100003674	875	173.1	2578-57-6	7408076;6426709	4932143			1.3608	1.1024	0.9802	1.2615	1.428	1	1.4002	0.615	0.6485	0.615	1.0621	0.7434	1.1159	0.8991	1.0377	0.6932	0.9014	0.9153		1.17781	0.517321	0.5455	0.517321	0.893409	0.625328	0.938664	0.756298	0.872885	0.583101	0.758233	0.769925		0.0921251	0.0224982
1271	propionylcarnitine	Lipid	Fatty Acid Metabolism (also BCAA Metabolism)	32452	LC/MS Pos	100001162	1589	218.2	17298-37-2	107738	96904	C03017	HMDB00824	0.9738	0.9999	1.0535	0.9351	1.0546	0.845	1.4801	1.3867	1.5195	1.4501	1.3256	1.3924	0.9436	0.8301	1.0001	0.8421	0.7879	0.8373		1.51497	1.41937	1.5553	1.48426	1.35683	1.4252	0.96583	0.849656	1.02366	0.861939	0.806462	0.857026		1.17724e-06	0.0490484
2772	pseudouridine	Nucleotide	Pyrimidine Metabolism, Uracil containing	33442	LC/MS Neg	821	1104	243.1	1445-07-4	15047	21403010	C02067	HMDB00767	0.9646	1.0013	1.136	1.0313	1.0858	1.0049	0.9664	0.8103	0.9569	0.8869	0.8951	0.9875	1.0008	1.0053	1.1563	1.1143	0.9943	0.9992		0.931635	0.78115	0.922476	0.854994	0.862899	0.951975	0.964797	0.969135	1.1147	1.07421	0.958531	0.963255		0.00904141	0.936186
2928	pyridoxal	Cofactors and Vitamins	Vitamin B6 Metabolism	1651	LC/MS Pos	491	1210	168.1	65-22-5	1050	1021	C00250	HMDB01545	0.8814	0.803	1.0614	0.7153	0.9809	1.3632	1.122	0.7325	0.9212	1.1907	1.0535	1.2432	0.9232	0.9586	1.1339	1.0191	1.1067	0.8227		1.15965	0.75708	0.952112	1.23066	1.08885	1.28492	0.954179	0.990767	1.17195	1.0533	1.14384	0.850307		0.544124	0.806263
2924	pyridoxine (Vitamin B6)	Cofactors and Vitamins	Vitamin B6 Metabolism	608	LC/MS Pos	936	1386	170.1	58-56-0	1054	1025	C00314	HMDB02075	0.9237	1.0502	1.012	1.0341	1.0326	0.914	1.1341	1.167	1.1529	1.1742	1.0816	0.8896	0.8095	0.8991	0.9053	0.9365	0.988	0.8535		1.14045	1.17353	1.15935	1.18077	1.08765	0.89458	0.814031	0.904133	0.910368	0.941742	0.993531	0.858278		0.0632595	0.0217858
333	S-adenosylhomocysteine (SAH)	Amino Acid	Methionine, Cysteine, SAM and Taurine Metabolism	15948	LC/MS Neg	197	1821	383.1	979-92-0	439155	16788012	C00021	HMDB00939	1.0266	1.0239	0.9761	1.1288	0.915	0.7167	2.9799	2.5012	2.8419	2.6926	2.6089	3.0348	0.5958	0.6403	0.6906	0.561	0.5838	0.57		3.08953	2.59322	2.94645	2.79166	2.70488	3.14645	0.617719	0.663856	0.716006	0.581638	0.605277	0.59097		7.88525e-09	0.000931214
332	S-adenosylmethionine (SAM)	Amino Acid	Methionine, Cysteine, SAM and Taurine Metabolism	15915	LC/MS Pos	1263	676	399.1	24346-00-7;86867-01-8;86867-0108	34755		C00019	HMDB01185	0.7565	1.0271	1.0267	0.6181	1.2679	0.9589	1.1956	0.9577	1.0305	0.8761	0.7605	0.7906	0.9436	1.0424	1.1564	0.9733	1.1689	1.0353		1.2685	1.01609	1.09333	0.929516	0.806868	0.838803	1.00113	1.10596	1.22691	1.03264	1.24017	1.09842		0.949921	0.296215
420	S-methylglutathione	Amino Acid	Glutathione Metabolism	33944	LC/MS Pos	100001259	1610	322.1	2922-56-7	3605667	2841309	C11347		1.2612	1.1379	1.0184	1.4528	0.862	1.4111	0.6612	0.7878	0.694	0.6038	0.7399	0.8467	1.1044	0.993	1.1409	1.007	0.9384	1.0471		0.555366	0.661702	0.582916	0.507153	0.621469	0.711174	0.927626	0.834057	0.958283	0.845816	0.788196	0.879497		0.000877676	0.172867
427	S-nitrosoglutathione (GSNO)	Amino Acid	Glutathione Metabolism	47127	LC/MS Pos	100004662	1785	336.92	57564-91-7	3514	3394		HMDB04645	1.2633	0.9588	1.1192	1.0621	1.1078	0.9332	0.7399	1.0412	1.4347	0.7357	1.05	1.3673	0.5499	0.8384	1.3484	0.8468	0.9539	0.9349		0.688877	0.9694	1.33576	0.684967	0.977593	1.27301	0.511979	0.780585	1.25542	0.788405	0.88812	0.87043		0.9253	0.193781
9	serine	Amino Acid	Glycine, Serine and Threonine Metabolism	1648	LC/MS Pos	503	674	106.1	56-45-1	5951	5736	C00065	HMDB00187	1.0643	1.1698	1.0169	0.95	1.1173	1.212	1.173	0.9831	1.432	0.9763	1.3576	1.0219	0.9211	0.7302	0.8151	0.7655	0.8539	0.7053		1.07775	0.903266	1.31571	0.897019	1.24735	0.938916	0.846301	0.670903	0.748909	0.703337	0.784558	0.648025		0.463069	0.000227937
404	spermidine	Amino Acid	Polyamine Metabolism	485	LC/MS Pos	50	533	146.2	124-20-9	1102	1071	C00315	HMDB01257	0.8342	1.1442	1.1756	1.2195	0.9213	0.7602	0.8582	0.856	0.2881	1.0374	1.0565	0.7912	1.181	1.048	0.9626	1.1551	1.1515	0.7476		0.850405	0.848225	0.285483	1.02798	1.0469	0.784013	1.17027	1.03848	0.953856	1.14461	1.14104	0.740809		0.1919	0.76713
402	spermine	Amino Acid	Polyamine Metabolism	603	LC/MS Pos	507	506	203.2	71-44-3	1103	1072	C00750	HMDB01256	0.8091	1.4385	0.7942	1.4074	1.1788	0.4984	0.5078	0.6653	0.31	0.31	2.205	0.6784	0.9819	1.3781	1.3161	1.6636	1	1.2098		0.497323	0.651574	0.303604	0.303604	2.15951	0.664403	0.961641	1.34967	1.28895	1.62928	0.979368	1.18484		0.482179	0.232638
3442	streptomycin	Xenobiotics	Drug	39872	LC/MS Pos	100002993	543.3	300.8	3810-74-0	5999	5777			1.089	0.9618	1.056	0.9584	1.0381	0.9619	0.9473	0.9086	0.9228	0.8332	0.6769	0.8327	3.7969	2.1262	1.7596	1.9771	1.8377	1.5494		0.937117	0.898833	0.91288	0.824243	0.669623	0.823749	3.75608	2.10334	1.74068	1.95585	1.81794	1.53274		0.00704853	0.0174988
1036	succinate	Energy	TCA Cycle	1437	LC/MS Neg	252	618	117.1	110-15-6	1110	1078	C00042	HMDB00254	1.1848	1.2005	1.1408	1.1616	1.0724	0.9788	0.5888	0.5756	0.6711	0.5441	0.6765	0.5735	1.0663	1.0716	1.3354	1.0212	0.964	0.9037		0.52424	0.512487	0.597516	0.484441	0.602324	0.510617	0.949383	0.954102	1.18898	0.909229	0.8583	0.804612		1.76783e-07	0.389537
933	sucrose	Carbohydrate	Disaccharides and Oligosaccharides	1519	LC/MS Neg	935	875	341.2	57-50-1	5988	5768	C00089	HMDB00258	0.6138	0.6138	0.6138	0.6138	2.034	2.6046	0.6138	0.6138	0.6782	0.6138	1	0.641	0.6138	1.1045	1.6691	0.6138	0.6138	0.7644		0.519158	0.519158	0.573628	0.519158	0.845809	0.542164	0.519158	0.934196	1.41174	0.519158	0.519158	0.646536		0.928859	0.928859
353	taurine	Amino Acid	Methionine, Cysteine, SAM and Taurine Metabolism	32975	LC/MS Pos	512	687	126.1	107-35-7	1123	1091	C00245	HMDB00251	0.5445	0.5462	0.4517	0.5887	0.4906	0.5132	1.1068	0.9356	1.0916	0.9103	0.9713	1.0405	1.1038	1.034	1.24	1.1074	1.0287	1.1139		2.11835	1.79068	2.08925	1.74226	1.85901	1.99145	2.1126	1.97901	2.37328	2.11949	1.96887	2.13193		1.98063e-07	2.11789e-08
2073	taurochenodeoxycholate	Lipid	Primary Bile Acid Metabolism	18494	LC/MS Neg	1629	5218	498.3	6009-98-9	387316	343282	C05465	HMDB00951	0.7422	0.9151	1.0643	0.8701	1.2231	1.1854	1.1332	0.8275	1.0688	0.934	0.8772	0.9769	1.0231	0.8927	1.2875	1.215	1.0497	0.8434		1.13316	0.827472	1.06876	0.933969	0.877171	0.976867	1.02307	0.89267	1.28746	1.21496	1.04967	0.843372		0.743496	0.631914
2070	taurocholate	Lipid	Primary Bile Acid Metabolism	18497	LC/MS Neg	1648	5122	514.3	145-42-6	6675		C05122	HMDB00036	0.5856	0.755	0.8148	1.2077	4.5989	21.5552	1.3545	1.0321	0.7193	0.967	5.9395	1.4233	0.8755	0.834	1.4967	1.3094	0.6946	0.9679		0.275331	0.209796	0.146213	0.196563	1.20733	0.289316	0.177964	0.169528	0.304236	0.266163	0.141192	0.196746		0.688921	0.277456
2914	thiamin diphosphate	Cofactors and Vitamins	Thiamine Metabolism	35670	LC/MS Neg	522	1295	422.9	154-87-0	1132	8715	C00068	HMDB01372	1.1668	1.0968	1.1823	1.1882	1.0377	0.8067	1.0987	0.987	1.0242	1.013	0.8777	1.1116	0.8235	0.7411	0.8355	0.7275	0.749	0.6154		1.01755	0.9141	0.948553	0.93818	0.812873	1.0295	0.762677	0.686363	0.77379	0.673767	0.693679	0.569947		0.396443	0.000638384
14	threonine	Amino Acid	Glycine, Serine and Threonine Metabolism	1284	LC/MS Pos	564	713	120.1	72-19-5	6288	6051	C00188	HMDB00167	1.116	1.1239	1.028	1.0278	1.0659	1.0753	1.0281	0.9202	1.0091	0.9649	0.9909	1.0366	0.6947	0.7424	0.7704	0.7038	0.7264	0.6949		0.958318	0.857742	0.940608	0.899408	0.923643	0.966242	0.647548	0.69201	0.71811	0.65603	0.677096	0.647734		0.00786887	1.20563e-08
2813	thymidine	Nucleotide	Pyrimidine Metabolism, Thymine containing	2183	LC/MS Neg	872	1935	241.1	50-89-5	5789	5585	C00214	HMDB00273	0.7978	0.9407	0.9444	0.8533	0.8899	0.7661	1.0131	0.9508	1.0542	0.9889	0.8946	1.0493	1.0111	1.0509	1.1394	1.1316	1.0624	1.0292		1.17072	1.09873	1.21821	1.14275	1.03378	1.21255	1.16841	1.2144	1.31667	1.30765	1.22769	1.18932		0.00896763	0.000247843
384	trans-4-hydroxyproline	Amino Acid	Urea cycle; Arginine and Proline Metabolism	32306	LC/MS Pos	1001	705	132.1	51-35-4	5810	5605	C01157	HMDB00725	1.24	1.223	1.1462	1.243	1.1083	1.1893	1.0033	0.8048	0.989	0.946	1.0544	1.1022	0.7639	0.7871	0.9967	0.7947	0.7719	0.6732		0.841954	0.675376	0.829953	0.793868	0.884836	0.924949	0.641053	0.660522	0.836415	0.6669	0.647766	0.564939		0.00137542	1.13162e-05
66	trans-urocanate	Amino Acid	Histidine Metabolism	607	LC/MS Pos	537	1119	139.1	104-98-3	736715	643824	C00785	HMDB00301	0.2535	0.3854	1	0.2535	1.5276	2.0131	0.9572	0.2535	1.3352	0.8168	0.845	1.2202	0.6291	1.3343	2.852	0.2535	0.4764	1.9751		1.05708	0.279951	1.47452	0.902026	0.933169	1.34752	0.694741	1.47352	3.14958	0.279951	0.526108	2.18119		0.998016	0.51109
217	tryptophan	Amino Acid	Tryptophan Metabolism	54	LC/MS Pos	565	2445	205.1	73-22-3	6305	6066	C00078	HMDB00929	1.0051	0.9853	1.1388	0.9812	1.1149	0.933	1.1172	0.9949	1.0809	1.0052	1.0686	1.0691	0.8151	0.9233	1.0919	0.9833	0.8038	0.8905		1.08848	0.969326	1.05312	0.979361	1.04113	1.04162	0.794148	0.899566	1.06383	0.958024	0.783138	0.86761		0.459362	0.0791762
251	tryptophan betaine	Amino Acid	Tryptophan Metabolism	37097	LC/MS Pos	100001743	2464	247.1	20671-76-5	442106	390633	C09213	HMDB61115	0.9832	0.9642	0.9851	1.0077	0.9923	0.7489	1.0724	0.8885	1.3451	0.9915	1.0488	0.9775	0.9461	1.0551	1.2864	1.2344	1.0222	1.0314		1.13254	0.938325	1.42053	1.0471	1.10761	1.03232	0.999155	1.11427	1.35854	1.30362	1.07952	1.08924		0.229766	0.030639
123	tyrosine	Amino Acid	Phenylalanine and Tyrosine Metabolism	1299	LC/MS Pos	815	1516	182.1	60-18-4	6057	5833	C00082	HMDB00158	0.8777	1.0189	1.1014	0.9982	1.0287	0.8977	1.0018	0.9757	1.0252	1.0222	1.0525	1.0386	0.886	0.8764	1.0214	0.9224	0.867	0.8583		1.01489	0.988451	1.0386	1.03556	1.06625	1.05217	0.897579	0.887853	1.03475	0.934454	0.87833	0.869517		0.409066	0.0838708
978	UDP-glucose/UDP-galactose	Carbohydrate	Nucleotide Sugar	38670	LC/MS Pos	100002997	876	583.7				C00029	HMDB00286	0.972	1.1291	1.2336	1.2707	1.1545	0.9831	0.982	0.9148	0.9593	0.9119	0.9285	1.0169	1.0672	1.1053	1.1137	1.0477	0.9673	0.9573		0.873795	0.814	0.853596	0.811419	0.82619	0.904849	0.949607	0.983509	0.990983	0.932256	0.860715	0.851817		0.0180881	0.192181
986	UDP-N-acetylglucosamine/galactosamine	Carbohydrate	Nucleotide Sugar	38673	LC/MS Pos	100002957	963	607.7						1.1074	1.1107	1.0487	1.1544	1.0738	0.9392	0.8733	0.904	0.9	0.8832	0.9137	1.061	0.9289	1.0215	1.0974	0.9785	1.0734	0.9595		0.814367	0.842995	0.839265	0.823599	0.852041	0.9894	0.866215	0.952566	1.02334	0.912468	1.00096	0.89475		0.0130652	0.155406
2770	uridine	Nucleotide	Pyrimidine Metabolism, Uracil containing	606	LC/MS Neg	535	1430	243.1	58-96-8	6029	5807	C00299	HMDB00296	0.8399	0.9043	0.9469	0.7814	1.6599	0.8939	1.2004	1.0504	1.2137	1.1624	2.0065	2.0834	0.8051	0.9113	1.3949	0.8769	0.9496	1.2379		1.19516	1.04582	1.2084	1.15733	1.99774	2.07431	0.801586	0.907323	1.38881	0.873073	0.945456	1.2325		0.0202406	0.47117
2764	uridine 5'-diphosphate (UDP)	Nucleotide	Pyrimidine Metabolism, Uracil containing	5345	LC/MS Neg	870	606	403	21931-53-3	6031	5809	C00015	HMDB00295	1.1798	1.0449	1.175	1.5594	0.4805	0.6881	0.8025	0.6913	0.3998	0.3998	1.2335	0.8347	1	0.8332	1.2409	0.7328	1.0761	1.3746		0.785776	0.676893	0.391468	0.391468	1.20779	0.817305	0.97916	0.815836	1.21504	0.717529	1.05367	1.34595		0.176937	0.909501
2763	uridine 5'-triphosphate (UTP)	Nucleotide	Pyrimidine Metabolism, Uracil containing	33448	LC/MS Neg	871	639	483	19817-92-6	6133	5903	C00075	HMDB00285	1.1573	1.0445	1.1236	1.1022	0.9518	1.0639	0.9515	0.7582	0.879	0.8744	0.9424	0.9873	1.1482	0.9028	1.0127	0.9725	1.0504	1.1715		0.886037	0.706036	0.818525	0.814241	0.877563	0.919374	1.0692	0.840687	0.943026	0.905592	0.978132	1.0909		0.00279362	0.561569
2766	uridine monophosphate (5' or 3')	Nucleotide	Pyrimidine Metabolism, Uracil containing	39879	LC/MS Pos	100003366	1079	325	58-97-9	6030			HMDB00288	1.3255	1.178	1.0624	1.2392	1.1533	1.1235	0.7961	0.8062	0.7642	0.7876	0.8144	0.957	0.9041	1.0621	1.2976	0.8979	1.043	0.8385		0.67448	0.683037	0.647453	0.667279	0.689984	0.810799	0.765981	0.899843	1.09937	0.760728	0.883661	0.710403		0.00507487	0.0505107
307	valine	Amino Acid	Leucine, Isoleucine and Valine Metabolism	1649	LC/MS Pos	566	1040	118.1	72-18-4	6287	6050	C00183	HMDB00883	1.0603	1.1078	1.1736	1.1172	1.1556	1.0495	1.0044	0.8966	0.9262	0.9096	0.864	0.9384	0.9484	1.0643	1.1576	0.9956	0.9662	0.972		0.904322	0.807263	0.833914	0.818968	0.777911	0.844898	0.853902	0.958253	1.04226	0.896399	0.869928	0.87515		5.41488e-05	0.0351872
2684	xanthine	Nucleotide	Purine Metabolism, (Hypo)Xanthine/Inosine containing	3147	LC/MS Pos	1004	1430	153.1	69-89-6	1188	1151	C00385	HMDB00292	1.0019	1.0776	0.7776	0.9609	1.0733	1.1082	1.0633	1.083	0.5956	1.5279	1.1184	0.8197	0.6474	0.9581	0.9981	0.8395	0.7551	1.0344		1.06339	1.08309	0.59565	1.52803	1.11849	0.819768	0.647454	0.95818	0.998183	0.83957	0.755163	1.03449		0.805579	0.138356
	X - 08893			32595	LC/MS Pos		5200	431.9						2.9428	1.2254	1.7489	1.1787	1.0591	0.9012	0.9148	0.7579	1.0151	0.9243	1.3822	0.9035	0.547	1.0172	0.9849	0.7887	1.02	0.74		0.606089	0.502137	0.672541	0.612383	0.915758	0.598602	0.362408	0.673932	0.652533	0.522543	0.675788	0.490277		0.132576	0.065665
	X - 11407			32750	LC/MS Neg		2104	186.2						1.0155	1.0614	1.1464	1.0548	0.932	0.9453	0.9998	1.0002	1.0494	0.9676	1.3588	0.9841	0.9492	0.9778	1.0329	0.9596	1.0345	0.9277		0.974559	0.974949	1.02291	0.943172	1.3245	0.959255	0.925236	0.953114	1.00682	0.935374	1.00838	0.904279		0.632121	0.250289
	X - 11570			32887	LC/MS Pos		1417	470.1						0.8437	0.7844	0.9583	0.7789	0.8558	0.6923	1.0553	0.9841	1.03	1.0157	0.9948	1.0152	0.6028	1.1227	1.4224	1.1302	1.1289	1.0052		1.28868	1.20173	1.25778	1.24032	1.2148	1.23971	0.736109	1.37099	1.73696	1.38014	1.37856	1.2275		0.00229253	0.0719987
	X - 11583			32900	LC/MS Pos		2793	457.1						0.9376	0.9519	0.9572	1.0365	0.9314	0.8236	0.8445	0.9635	1.1326	0.8629	0.9462	1.0547	2.084	1.3725	1.4471	1.6624	1.1705	1.2284		0.898691	1.02533	1.20528	0.918272	1.00692	1.12238	2.21773	1.46057	1.53996	1.76908	1.24561	1.30723		0.613661	0.00930207
	X - 11586			32903	LC/MS Pos		3434	442						0.9861	4.0245	1.0966	0.952	1.3064	1.0139	0.8727	1.8076	1.9091	0.7485	0.9209	0.9351	211.883	0.7456	1.3982	7.6159	0.7965	0.7759		0.55826	1.15631	1.22124	0.47881	0.589093	0.598177	135.54	0.476955	0.894419	4.87184	0.509515	0.496338		0.229766	0.936186
	X - 11641			32958	LC/MS Neg		3950	325.3						0.8186	0.8186	0.8186	0.8186	1	0.8186	0.8186	0.8186	0.8186	0.8186	1.0158	0.8186	0.945	0.8959	0.9151	0.8798	0.8893	0.8667		0.964382	0.964382	0.964382	0.964382	1.1967	0.964382	1.11329	1.05545	1.07807	1.03648	1.04767	1.02105		0.805541	0.0379415
	X - 11687			33031	LC/MS Pos		2182	384.1						1.1458	0.9145	0.9793	1.0803	1.0207	0.7834	2.2807	2.0191	2.3979	1.9701	1.9978	2.2707	0.389	0.488	0.5065	0.4115	0.4145	0.4048		2.30996	2.045	2.42866	1.99537	2.02343	2.29983	0.393991	0.494261	0.512998	0.416779	0.419818	0.409993		1.50822e-07	1.79535e-06
	X - 12362			33790	LC/MS Pos		1073	265						0.7282	0.7125	0.695	0.7232	0.7114	0.6122	0.6472	0.6839	0.6526	0.7005	0.7041	0.6179	1.2718	1.43	1.5708	1.4606	1.4036	1.2749		0.92844	0.981088	0.936186	1.0049	1.01007	0.886408	1.82446	2.0514	2.25339	2.0953	2.01353	1.82891		0.219501	6.38822e-08
	X - 12748			34358	LC/MS Pos		1538	322.1						1.0452	1.0159	0.9841	1.073	1.0296	0.8803	0.0258	0.0258	0.0258	0.0258	0.0258	0.0276	0.0278	0.0283	0.0262	0.0304	0.0288	0.0296		0.0256797	0.0256797	0.0256797	0.0256797	0.0256797	0.0274713	0.0276704	0.0281681	0.0260779	0.0302583	0.0286657	0.029462		0.00366455	3.40294e-07
	X - 12776			34453	LC/MS Neg		665	119.1						0.9893	1.0542	1.037	1.0303	0.9571	0.9538	1.0448	1.1196	0.98	1.0216	0.9779	1.0398	1.0113	0.9512	0.9514	1.0107	0.9005	0.8868		1.04103	1.11557	0.976468	1.01792	0.974376	1.03605	1.00766	0.947772	0.947972	1.00706	0.897255	0.883604		0.351106	0.0924158
	X - 12948			34632	LC/MS Pos		1815	350.1						1.6353	1.3127	1.3266	1.5883	1.4628	1.1572	0.7445	0.6521	0.8108	0.952	0.7882	0.9229	1.0306	1.1502	0.9694	0.8993	1.0561	0.9472		0.526589	0.461234	0.573483	0.673355	0.557498	0.652772	0.728949	0.813543	0.685662	0.63608	0.746985	0.66996		4.17622e-05	0.000630494
	X - 12953			34637	LC/MS Pos		1536	388.2						0.729	0.7913	1.0106	0.6542	0.7768	0.6115	1.4078	0.9796	1.1897	1.4389	0.9894	0.9666	1.1857	1.0843	1.8977	1.6299	1.1485	0.9337		1.84694	1.28517	1.56081	1.88774	1.29803	1.26812	1.55556	1.42253	2.48966	2.13832	1.50676	1.22495		0.00366195	0.0127928
	X - 13005			34690	LC/MS Neg		3519	197.1						1.2089	0.6636	1.2486	0.7476	1.1702	1.147	1.5066	0.7723	0.8749	2.4055	1.0462	1.5162	0.7516	0.9476	0.9538	1.1848	0.6415	0.8821		1.46132	0.749091	0.848607	2.33321	1.01476	1.47063	0.729013	0.919123	0.925136	1.14919	0.622222	0.855591		0.255365	0.313224
	X - 13068			34760	LC/MS Pos		3965	353.1						0.8019	0.8943	1.2953	0.6752	0.7676	0.6289	1.0801	1.0581	0.9488	0.9596	0.9265	1.1278	0.8677	1.1178	1.296	1.2759	1.0404	1.1125		1.27994	1.25387	1.12435	1.13715	1.09792	1.33647	1.02824	1.32462	1.53579	1.51197	1.2329	1.31834		0.145101	0.0415408
	X - 13082			34774	LC/MS Pos		3875	309.2						0.71	0.9788	0.9751	0.6348	0.7787	0.5163	1.1816	0.8332	1.0168	0.9832	0.9354	1.0791	1.381	1.1981	1.3156	1.3883	1.0556	1.2107		1.54333	1.08827	1.32808	1.28419	1.22176	1.40945	1.80377	1.56488	1.71835	1.81331	1.37876	1.58134		0.0240769	0.00032239
	X - 13086			34778	LC/MS Pos		3914	309.2						0.6394	1.0154	0.9428	0.6824	0.6842	0.5205	1.1477	0.8494	0.9547	0.9846	0.9613	1.1401	1.0388	1.2058	1.3841	1.1432	1.1457	1.0477		1.53549	1.1364	1.27728	1.31728	1.28611	1.52532	1.38979	1.61322	1.85176	1.52947	1.53281	1.4017		0.0175185	0.00127719
	X - 13098			34790	LC/MS Neg		2438	307.1						0.7455	0.9969	1.1748	0.6848	0.749	0.6043	1.0284	0.9992	0.9584	1.014	0.8129	1.0008	0.9893	1.0534	1.1689	1.2309	1.0362	1.0216		1.24521	1.20986	1.16045	1.22778	0.984279	1.21179	1.19787	1.27548	1.41533	1.4904	1.25466	1.23698		0.158447	0.0231467
	X - 13110			34802	LC/MS Neg		3428	371.1						0.4423	0.4791	0.598	0.428	0.8674	0.7115	1.1323	1.0591	1.0255	1.0409	0.8364	1.0806	1.0698	1.0966	1.1601	1.2189	0.9745	0.923		1.92661	1.80206	1.74489	1.77109	1.42313	1.83864	1.82026	1.86587	1.97391	2.07396	1.65811	1.57048		0.000319791	0.000182924
	X - 13143			34835	LC/MS Neg		3725	307.1						0.9526	1.0759	1.2084	0.8197	0.9715	0.7471	1.0799	0.9543	0.7914	0.8625	0.8348	0.9704	1.1846	1.0977	1.2448	1.3632	1.0733	1.0285		1.12194	0.991446	0.822205	0.896073	0.867295	1.00817	1.23071	1.14043	1.29325	1.41626	1.11508	1.06853		0.574468	0.0386272
	X - 13145			34837	LC/MS Pos		2657	335.2						0.6329	0.7924	1.0085	0.5508	0.8771	0.6759	1.1083	1.0029	0.9132	0.9049	0.9971	1.0406	0.937	1.1562	1.3406	1.3568	1.1141	1.2405		1.46549	1.32612	1.20751	1.19654	1.31845	1.37597	1.23898	1.52883	1.77266	1.79408	1.47316	1.64029		0.0105954	0.000974959
	X - 13150			34842	LC/MS Pos		3912	353.1						0.7726	1.0043	1.0644	0.6311	0.852	0.7177	1.024	0.9654	0.9729	0.9957	0.9688	1.0294	0.958	1.189	1.358	1.2987	1.0933	1.1197		1.21854	1.14881	1.15773	1.18486	1.15285	1.22497	1.14	1.41489	1.61599	1.54543	1.30101	1.33242		0.0767661	0.00459418
	X - 13153			34845	LC/MS Neg		1530	683.1						1.0446	1.0026	1.0847	0.986	0.9093	0.7561	0.9974	0.9655	0.8881	0.8203	0.7266	0.8731	1.5082	1.637	1.2848	1.3405	1.3987	1.1204		1.03477	1.00168	0.921377	0.851037	0.753826	0.905815	1.56471	1.69834	1.33294	1.39073	1.45111	1.16238		0.202456	0.000757326
	X - 13159			34851	LC/MS Neg		2612	333						1.0208	1.4148	2.0747	1.0436	0.7644	0.6907	1.0985	0.9068	0.9315	0.9446	0.6907	0.9646	1.0196	0.8676	1.1447	1.2158	1	0.9163		0.940362	0.776259	0.797403	0.808617	0.591268	0.825738	0.872821	0.742702	0.979912	1.04078	0.856042	0.784391		0.301484	0.539796
	X - 13161			34853	LC/MS Neg		2665	351						1.0437	1.2003	1.4584	0.8161	0.8536	0.6658	1.0765	0.9902	0.9683	1.0018	0.842	0.9533	1.0357	0.9982	1.1776	1.3608	1.0406	0.985		1.06974	0.983984	0.962222	0.995512	0.836715	0.947316	1.0292	0.991934	1.17021	1.35226	1.03407	0.978817		0.788925	0.496244
	X - 13162			34854	LC/MS Neg		3098	526.1						0.7423	1.0294	1.3085	0.6335	0.8466	0.5619	1.1215	0.9964	0.9614	1.0545	0.8101	1.0968	1.0036	0.9892	1.2405	1.2774	1.0988	0.9284		1.31369	1.16715	1.12616	1.23521	0.948928	1.28476	1.17559	1.15872	1.45309	1.49631	1.2871	1.0875		0.238912	0.0932843
	X - 13371			35071	LC/MS Neg		5125	277.1						0.8903	1.0896	1.0492	0.8997	1.0295	0.9662	1.007	0.8623	0.8508	0.8418	0.8091	0.9917	1.0009	0.9991	1.2163	1.2096	1.0432	1.1218		1.01983	0.873289	0.861642	0.852528	0.819411	1.00434	1.01366	1.01183	1.2318	1.22501	1.05649	1.1361		0.0789178	0.0606634
	X - 13501			35275	LC/MS Pos		891	430.9						1.1305	1.195	1.2037	1.2848	1.2134	1.0805	0.9445	0.879	0.9473	0.8546	0.8953	0.925	0.9509	1.0551	1.0586	0.9931	0.9955	1.0045		0.797282	0.741991	0.799645	0.721395	0.755751	0.780821	0.802684	0.890643	0.893597	0.838307	0.840333	0.84793		7.14796e-06	0.000380793
	X - 13503			35277	LC/MS Pos		921	473						0.9399	0.9685	0.9848	1.0552	1.0337	0.8999	0.9953	0.9253	1.0501	0.9805	0.9875	1.0219	0.9812	1.1318	1.163	1.0683	1.0227	1.0047		1.01527	0.943863	1.07117	1.00017	1.00731	1.0424	1.00088	1.15451	1.18633	1.08973	1.04322	1.02486		0.663311	0.0569564
	X - 13505			35279	LC/MS Pos		951	306.1						1.1864	1.1614	1.0947	1.1939	1.241	1.0527	0.9209	0.9073	0.9334	0.937	1.0003	0.9997	0.9424	1.0241	1.058	0.9313	0.9686	0.9539		0.797305	0.78553	0.808127	0.811244	0.866048	0.865529	0.815919	0.886654	0.916004	0.806309	0.838603	0.825876		9.26633e-05	0.000525942
	X - 13871			35766	LC/MS Pos		980	192						0.766	1.2021	1.5167	1.0673	1.2508	1.0781	1.0028	0.9972	1.0071	1.0623	0.9058	1.0327	0.2257	0.6699	0.8866	0.6761	0.4941	0.7248		0.874408	0.869525	0.878157	0.92629	0.789827	0.90048	0.196803	0.58413	0.773085	0.589536	0.430839	0.632001		0.189573	0.00301292
	X - 13975			35885	LC/MS Neg		3196	333						0.6669	0.8262	0.9477	0.5514	0.8834	0.6734	1.1473	1.0306	0.9806	1.0034	0.8228	1.0941	1.0513	1.0387	1.3081	1.3331	1.1121	0.9966		1.51326	1.35933	1.29338	1.32346	1.08525	1.44309	1.38663	1.37002	1.72535	1.75832	1.46683	1.31449		0.00772409	0.00120947
	X - 14057			35978	LC/MS Pos		1069	192						1.2579	1.4058	1.7294	1.1353	1.2893	1.0947	1.1048	1.0685	0.9633	1.024	0.8828	0.976	0.2235	0.6773	0.869	0.7473	0.6196	0.8281		0.837774	0.810247	0.730474	0.776503	0.66943	0.740104	0.169481	0.513599	0.658966	0.56668	0.469845	0.627951		0.0184468	0.000605566
	X - 14590			36517	LC/MS Pos		1192	361.2						0.9939	0.9571	1.0696	1.0688	1.0243	0.8216	0.457	0.466	0.5908	0.6262	0.525	0.5318	1.0061	1.045	1.2298	1.2139	1.1248	1.0734		0.461982	0.47108	0.59724	0.633026	0.530723	0.537597	1.01707	1.05639	1.24321	1.22713	1.13706	1.0851		1.97484e-06	0.0388518
	X - 14938			36965	LC/MS Pos		1446	332.1						0.622	0.6942	0.818	0.5469	0.7223	0.7611	1.1773	1.0983	1.1094	1.2697	0.9421	1.001	0.9446	1.0475	1.3304	1.1342	1.0308	0.999		1.69619	1.58237	1.59837	1.82932	1.35733	1.44219	1.36093	1.50918	1.91677	1.6341	1.48512	1.43931		6.97234e-05	0.000216929
	X - 15220			37362	LC/MS Neg		2632	274.1						0.8076	0.8076	0.8076	0.8076	1	0.8076	0.8076	0.8076	0.8076	0.8076	1.3531	0.8076	0.8222	0.8141	0.9075	0.9408	0.8446	0.9195		0.96181	0.96181	0.96181	0.96181	1.61147	0.96181	0.979198	0.969551	1.08079	1.12044	1.00588	1.09508		0.805541	0.0379415
	X - 15259			37401	LC/MS Pos		3636	184.1						1.0977	1.1	1.177	1.0088	1.1745	1.123	1.1215	1.1491	1.0817	1.1734	1.1376	1.0788	1.0595	1.1678	1.0282	1.012	1.0268	1.0968		1.00718	1.03197	0.971441	1.05379	1.02164	0.968837	0.951504	1.04877	0.923395	0.908846	0.922137	0.985002		0.738166	0.195938
	X - 15350			37597	LC/MS Pos		4641	331.1						2.8955	2.4994	3.7636	0.7938	0.7515	0.7641	1.1655	1.3157	1.3327	0.5583	1.0053	0.9947	3.5118	1.1351	0.8702	0.8213	0.8662	0.9429		0.609789	0.688374	0.697268	0.292102	0.525972	0.520427	1.83737	0.593884	0.455288	0.429704	0.453195	0.493325		0.178006	0.688921
	X - 15474			37722	LC/MS Pos		3872	202.1						1.1224	1.1245	1.4652	1.0659	0.9204	0.9826	1.2337	0.9143	1.1883	0.9809	0.9824	0.9702	1.069	0.9421	1.0892	1.0174	0.7555	0.7422		1.10795	0.821105	1.06718	0.880916	0.882263	0.871307	0.960036	0.846071	0.978177	0.913696	0.678491	0.666547		0.484561	0.10537
	X - 15497			37745	LC/MS Neg		2877	236.1						0.9552	1.135	1.1194	0.9434	1.0448	0.9436	0.9434	0.9434	0.9434	0.9434	0.9434	0.9434	0.9434	0.9434	0.9434	0.9434	0.9434	0.9434		0.921679	0.921679	0.921679	0.921679	0.921679	0.921679	0.921679	0.921679	0.921679	0.921679	0.921679	0.921679		0.00962172	0.00962172
	X - 15558			37807	LC/MS Pos		4346	342.1						1.3262	1.4805	0.292	1.4141	1.0032	0.1309	1.2474	0.1399	0.1047	0.1986	0.9968	0.1073	1.4368	1.543	0.2419	1.8516	0.9714	1.4071		1.3254	0.148648	0.111247	0.211018	1.05913	0.114009	1.52664	1.63948	0.257026	1.96738	1.03214	1.49509		0.0926958	0.388866
	X - 15559			37808	LC/MS Pos		4418	450.2						1.179	1.4024	0.3698	1.284	0.898	0.0984	1.1273	0.1213	0.116	0.1837	0.9662	0.097	1.268	1.4766	0.3022	1.8262	1.0338	1.3358		1.29287	0.139116	0.133038	0.210681	1.10811	0.111247	1.45424	1.69348	0.346586	2.09443	1.18564	1.532		0.173485	0.291847
	X - 15562			37811	LC/MS Pos		4686	470.1						1.2534	1.3677	0.3141	1.387	0.9885	0.1164	1.1384	0.1255	0.1371	0.2052	1	0.1104	1.381	1.6516	0.3312	1.8545	1	1.4551		1.25857	0.138748	0.151573	0.226861	1.10556	0.122054	1.52678	1.82595	0.366162	2.05027	1.10556	1.6087		0.173485	0.266313
	X - 15563			37812	LC/MS Pos		4749	490						1.1551	1.3703	0.2298	1.257	0.8674	0.0898	1.1878	0.0942	0.1183	0.1766	0.977	0.0902	1.3186	1.522	0.2696	2.0578	1.023	1.4855		1.43414	0.113736	0.142834	0.213225	1.17962	0.108907	1.59206	1.83765	0.325512	2.48457	1.23516	1.79358		0.297953	0.202556
	X - 15657			37906	LC/MS Neg		5174	447.3						1.2821	1.2214	0.8561	1.031	0.7086	1.0403	0.7451	1.2236	0.9928	0.9671	0.6252	1.1702	1.0072	0.4184	0.7426	0.8195	1.6749	1.4336		0.72817	1.1958	0.970242	0.945126	0.610994	1.14361	0.984315	0.408893	0.725727	0.80088	1.63684	1.40103		0.605675	0.973157
	X - 15792			38047	LC/MS Pos		4808	317.2						0.8897	1.61	0.7173	0.896	0.8241	0.7173	1.0422	1	1.0648	0.8907	0.7173	0.7173	6.442	0.7173	0.8153	1.4207	1.0494	0.7173		1.1059	1.06112	1.12988	0.94514	0.761142	0.761142	6.83574	0.761142	0.865132	1.50753	1.11354	0.761142		0.812104	0.683635
	X - 15808			38063	LC/MS Neg		3534	240.2						1.3062	1.1709	1.4014	1.3389	2.0329	1.7794	0.9371	0.7839	1.015	0.8516	1.656	1	0.4491	0.4476	0.6512	0.4476	0.7609	0.5959		0.622678	0.520881	0.674441	0.565866	1.10037	0.664474	0.298415	0.297419	0.432705	0.297419	0.505598	0.39596		0.0315646	6.68357e-05
	X - 16103			38546	LC/MS Neg		659.1	99.3						0.9216	1.1772	0.9604	1.034	0.9848	1.6477	1.0896	0.9218	1.6669	1.195	1.1885	1.2024	0.9766	0.9538	0.9514	0.9711	1.0152	0.9825		0.972033	0.822338	1.48704	1.06606	1.06026	1.07266	0.871225	0.850885	0.848744	0.866319	0.90566	0.876489		0.56414	0.248073
	X - 16254			38823	LC/MS Neg		1728.3	176.1						0.6946	0.6699	1.0131	0.5569	0.8475	0.5652	1.1954	0.9869	1.0325	0.9404	0.824	1.0576	1.0681	0.9209	1.3829	1.3713	1.2108	1.0984		1.64989	1.36212	1.42506	1.29794	1.13728	1.4597	1.47419	1.27103	1.90868	1.89267	1.67114	1.51601		0.00954385	0.00141891
	X - 16266			38835	LC/MS Neg		2543	454.1						0.5992	0.7645	0.9871	0.5096	0.6749	0.506	1.1665	1.073	1.0173	1.0129	0.7207	1.0806	1.0898	0.9011	1.2021	1.3061	1.0129	0.9482		1.73187	1.59305	1.51036	1.50382	1.07	1.60434	1.61799	1.33784	1.78472	1.93913	1.50382	1.40776		0.00596801	0.00207131
	X - 16268			38837	LC/MS Pos		3269.5	353.1						0.3959	0.5172	0.5999	0.4023	0.7782	0.6745	1.0425	0.9847	0.9577	1.034	1.1532	1.2036	0.9118	1.0153	1.1336	1.3008	1.0384	1.3397		1.85719	1.75422	1.70612	1.84204	2.05439	2.14418	1.62435	1.80873	2.01948	2.31734	1.84988	2.38664		4.65431e-05	0.000122022
	X - 16269			38838	LC/MS Neg		3112.8	454.1						0.6747	0.9059	1.0468	0.5434	0.6777	0.5191	1.1436	1.0384	1.0927	1.061	0.7205	1.1329	1.0351	0.8935	1.1274	1.1724	0.9649	0.9065		1.57102	1.4265	1.5011	1.45755	0.989788	1.55632	1.42197	1.22745	1.54877	1.61059	1.32553	1.24531		0.0172753	0.0140136
	X - 17104			39741	LC/MS Pos		3860.4	642.3						1.1544	1.0783	1.1429	1.2737	1.1112	0.9391	0.9652	0.7307	0.8564	0.9937	0.9537	0.9546	0.7476	1.0063	1.2231	1.0461	1.0294	0.9159		0.86441	0.654397	0.766971	0.889934	0.854111	0.854917	0.669533	0.901218	1.09538	0.936862	0.921906	0.820258		0.00625874	0.149958
	X - 17105			39742	LC/MS Pos		4132.1	456.2						0.7056	0.7006	0.9288	0.5711	0.8	0.5887	1.134	1.0126	0.8428	1.0742	1.024	1.1144	0.0673	1.1641	1.3127	1.1626	1.0066	0.9934		1.58424	1.41464	1.17742	1.5007	1.43057	1.55686	0.0940207	1.62629	1.83389	1.6242	1.40626	1.38782		0.00102487	0.0453276
	X - 17123			39765	LC/MS Pos		2139.8	483.2						0.5812	0.7333	0.9965	0.3359	0.9172	0.633	1.1783	0.9722	0.9643	1.0035	1.0375	1.0722	0.9759	1.2849	1.6552	1.5265	1.1703	1.0512		1.68445	1.38982	1.37852	1.43456	1.48317	1.53277	1.39511	1.83684	2.36621	2.18222	1.67301	1.50275		0.0164176	0.00278208
	X - 17638			40580	LC/MS Neg		1375.3	535.5						1.0215	1.1557	1.2894	1.1383	0.94	0.9284	0.8878	0.8071	0.8323	0.7701	0.7053	0.8003	1.0633	1.7445	1.316	1.1857	1.174	0.9785		0.822888	0.748088	0.771446	0.713794	0.653731	0.741785	0.985556	1.61695	1.21978	1.09901	1.08816	0.906956		0.00124312	0.215607
	X - 18668			41917	LC/MS Neg		2641.5	261.2						0.922	0.922	0.922	0.922	1.078	0.922	1.0163	1.0318	0.9768	0.9793	0.9869	1.0449	0.9843	1.0113	1.0006	1.0652	0.9579	1.0525		1.07205	1.0884	1.03038	1.03302	1.04103	1.10222	1.03829	1.06677	1.05549	1.12363	1.01044	1.11023		0.0379415	0.0379415
	X - 18672			41921	LC/MS Neg		2814.9	261.2						0.5422	0.5422	0.5422	0.5422	11.7712	1	0.5422	0.5422	0.5422	0.5422	10.2542	0.5422	0.5422	0.5422	0.9825	0.5422	0.5422	0.5422		0.217751	0.217751	0.217751	0.217751	4.11815	0.217751	0.217751	0.217751	0.394578	0.217751	0.217751	0.217751		0.599266	0.46195
	X - 19532			43085	LC/MS Neg		2280.7	307.2						0.7613	0.7578	0.9839	0.6278	0.7541	0.6369	1.1139	0.8986	0.8914	1.3355	0.798	1.0823	1.0477	1.0268	1.2889	1.3279	1.0161	1.0305		1.47804	1.19236	1.1828	1.77208	1.05887	1.43611	1.3902	1.36247	1.71025	1.762	1.34827	1.36738		0.0194581	0.0030528
	X - 19572			43128	LC/MS Neg		3761.2	431.3						0.6918	0.6918	0.6918	0.6918	3.9744	1	0.6918	0.6918	0.6918	0.6918	3.5121	0.8321	0.6918	0.6918	0.6918	0.6918	0.6918	0.6918		0.536168	0.536168	0.536168	0.536168	2.722	0.644905	0.536168	0.536168	0.536168	0.536168	0.536168	0.536168		0.924102	0.175734
	X - 19807			43558	LC/MS Neg		656.2	93						1.0175	1.1343	1.0443	0.9848	1.0147	0.9247	1.0288	1.0598	0.976	0.9678	0.8615	1.0249	1.1312	1.0331	0.8832	0.9853	0.9536	0.8497		1.00858	1.03897	0.956816	0.948777	0.844566	1.00475	1.10897	1.01279	0.86584	0.965933	0.934856	0.832998		0.424157	0.370177
	X - 19808			43559	LC/MS Neg		656.2	95						1.0313	1.1543	1.1328	1.0212	1.016	0.9602	1.0131	1.0492	0.9869	0.9868	0.8892	0.986	1.0745	1.0316	0.9006	0.9214	0.9052	0.8616		0.962443	0.996738	0.937553	0.937458	0.844739	0.936698	1.02077	0.980018	0.855569	0.875329	0.859939	0.818519		0.102351	0.0479865
	X - 20000			43776	LC/MS Pos		637.9	81.2						0.9408	0.9685	0.995	1.1441	1.0612	0.9026	1.005	1.1076	0.9928	0.9487	1.0341	0.9553	1.1536	1.1442	1.0467	1.0206	0.9908	0.9352		1.00296	1.10535	0.990785	0.946775	1.032	0.953361	1.15126	1.14188	1.04458	1.01853	0.988789	0.933302		0.905974	0.376408
	X - 20225			44808	LC/MS Pos		4283.1	300.2						1.0706	1.0732	1.1024	1.0704	1.0958	1.1058	1.1738	1.1293	1.0045	1.1393	1.1685	1.0726	1.168	1.0953	1.1257	1.1351	1.067	1.1172		1.08048	1.03952	0.924642	1.04873	1.0756	0.987328	1.07514	1.00822	1.03621	1.04486	0.982173	1.02838		0.343771	0.0707987
	X - 21020			45876	LC/MS Pos		1060	487						1	0.9134	0.9393	1.0517	1.0261	0.87	6.3542	6.0019	5.9358	6.2774	6.2872	6.6781	0.1583	0.1583	0.2483	0.2064	0.2112	0.2535		6.57274	6.20833	6.13995	6.4933	6.50344	6.90778	0.163745	0.163745	0.25684	0.213499	0.218464	0.262219		1.37291e-08	5.9658e-10
	X - 21365			48167	LC/MS Pos		1020	160.2						1.1158	1.0433	0.8661	0.9193	0.9567	0.8113	1.1298	1.3165	1.1762	1.2365	1.2747	1.1969	0.8382	0.8916	1.1392	0.8937	0.949	0.867		1.18666	1.38276	1.2354	1.29873	1.33885	1.25714	0.880385	0.936473	1.19653	0.938678	0.996761	0.910635		0.000521692	0.734598
	X - 21678			46784	LC/MS Neg		1593.2	751.9						1.0784	0.9907	1.1981	1.0097	0.892	0.9002	1.2547	1.0454	1.0827	0.9822	1.0093	1.2102	0.364	0.4305	0.364	0.3862	0.3654	0.364		1.24041	1.0335	1.07037	0.971017	0.997809	1.19642	0.359856	0.425599	0.359856	0.381803	0.36124	0.359856		0.217542	0.00477182
